# Supplementary material for: Linking meta-omics to the kinetics of denitrification intermediates reveals pH-dependent causes of N2O emissions and nitrite accumulation in soil
Source: ISME J. 2021 Jul 1;16(1):26–37. doi: 10.1038/s41396-021-01045-2 (PMC8692524; doi:10.1038/s41396-021-01045-2)
Supplement: Supplementary file 2 — Table S1 [file 41396_2021_1045_MOESM2_ESM.xlsx]

## Sheet: 16S_OTU_Table_summary
Supplementary material Table S1. OTU relative abundance table at multiple taxonomic levels (based on amplicon sequencing of the 16S rRNA genes, V4 region)
Domain		SoilA	SoilA	SoilA	SoilN	SoilN	SoilN	SoilN	SoilN	SoilN	SoilN	SoilN	SoilN
		t0	t0	t0	t0	t0	t0	t3h	t 3h	t 12h	t 12h	t 27h	t 27h
Domain	RDPconf	replicate 1	replicate 2	replicate 3	replicate 1	replicate 2	replicate 3	replicate 1	replicate 2	replicate 1	replicate 2	replicate 1	replicate 2
Unclassified	1	0	0	0	0.0061459	0.00207116	0	0.0138394	0.00831238	0.00975975	0.00154309	0.00530908	0.00307177
Archaea	0.83	1.14138	1.06266	0.882721	0.785139	0.683485	0.536612	0.666021	0.211966	0.735234	0.720623	0.545065	0.479196
Bacteria	0.82	98.8586	98.9373	99.1173	99.2087	99.3144	99.4634	99.3201	99.7797	99.255	99.2778	99.4496	99.5177
Phylum			SoilA	SoilA	SoilA	SoilN	SoilN	SoilN	SoilN	SoilN	SoilN	SoilN	SoilN	SoilN
			t0	t0	t0	t0	t0	t0	t3h	t 3h	t 12h	t 12h	t 27h	t 27h
Domain	Phylum	RDPconf	replicate 1	replicate 2	replicate 3	replicate 1	replicate 2	replicate 3	replicate 1	replicate 2	replicate 1	replicate 2	replicate 1	replicate 2
Unclassified	-	0.98	3.93084	4.20768	3.8802	8.7994	8.47314	8.78078	7.59956	8.47863	7.99161	7.82347	7.90522	8.1832
Archaea	Crenarchaeota	0.92	0.00522371	0.00747035	0	0	0	0	0	0	0	0	0	0
Archaea	Euryarchaeota	0.76	0.0339541	0.0653656	0.0377635	0.00307295	0.00414233	0.00161145	0.00172992	0.00207809	0.00162663	0.00462927	0.00176969	0
Archaea	Pacearchaeota	0.84	0	0	0	0.00153648	0	0.00322289	0	0	0.00325325	0.00308618	0	0
Archaea	Thaumarchaeota	0.93	1.0134	0.909515	0.800113	0.762092	0.662773	0.520498	0.664291	0.199497	0.717341	0.702106	0.52029	0.453086
Archaea	Woesearchaeota	0.69	0	0.00186759	0.00236022	0.0153648	0.00828466	0.00966869	0	0.00623428	0.00487987	0.00308618	0.0106182	0.0215024
Bacteria	Acidobacteria	0.92	25.0294	23.2421	25.0867	25.6684	27.1095	25.7364	26.2845	28.5634	26.6913	26.1338	27.7364	28.7933
Bacteria	Actinobacteria	0.76	12.482	13.723	15.103	9.05906	8.63469	9.72992	8.9662	8.15652	9.40026	8.37435	8.49275	8.19242
Bacteria	Armatimonadetes	0.93	0.159323	0.183024	0.134532	0.0983345	0.128412	0.0950754	0.140124	0.0914362	0.0992241	0.108016	0.122109	0.11212
Bacteria	Bacteroidetes	0.82	3.16034	4.01905	2.67885	9.23729	8.67197	8.24256	6.36785	7.38139	9.18067	11.5932	7.69639	6.70721
Bacteria	BRC1	0.88	0	0	0.00472043	0.0138283	0.0227828	0.032229	0.0155693	0.0187029	0.0243994	0.00771545	0.0141575	0.0261101
Bacteria	candidate division WPS-1	0.89	1.19362	1.06826	0.849678	0.80204	0.789114	0.710648	1.07601	0.879034	0.7759	0.771545	0.74681	0.784838
Bacteria	candidate division WPS-2	0.84	0.38133	0.459427	0.43192	0	0	0	0.00172992	0	0	0	0	0
Bacteria	Candidatus Saccharibacteria	0.87	0.0365659	0.0578952	0.122731	0.032266	0.0393521	0.0531778	0.0363284	0.0290933	0.0341591	0.0617236	0.0300848	0.0291818
Bacteria	Chlamydiae	0.7	0.0548489	0.11579	0.10621	0.102944	0.062135	0.0547892	0.0518977	0.0540305	0.0878377	0.0941285	0.0973331	0.0660431
Bacteria	Chloroflexi	0.66	0.60595	0.618172	0.472043	2.24325	1.78742	1.91279	1.95481	1.85158	1.81043	1.87794	1.85641	1.79852
Bacteria	Cyanobacteria/Chloroplast	0.82	0.222007	0.192362	0.306828	0.029193	0.0144982	0.032229	0.0518977	0.0103905	0.0276526	0.0185171	0.0194666	0.0291818
Bacteria	Firmicutes	0.78	0.551101	0.649921	0.571172	0.551595	0.434945	0.428645	0.46535	0.380291	0.473348	0.422807	0.479587	0.413153
Bacteria	Gemmatimonadetes	0.89	0.133204	0.11579	0.132172	0.112163	0.128412	0.135362	0.207591	0.124686	0.113864	0.126533	0.102642	0.124407
Bacteria	Hydrogenedentes	0.76	0	0	0	0.0138283	0.0331386	0.0161145	0.0103795	0.0103905	0.0211461	0.0200602	0.00707877	0.0261101
Bacteria	Ignavibacteriae	0.83	0.0104474	0.00186759	0.00472043	0.0184377	0.0207117	0.0112801	0.0138394	0.0249371	0.013013	0.0138878	0.00530908	0.00307177
Bacteria	Latescibacteria	0.71	0.0757437	0.0354842	0.0212419	0.13521	0.111843	0.117636	0.119365	0.147545	0.100851	0.112646	0.129188	0.101368
Bacteria	Microgenomates	0.93	0.018283	0.0747035	0.0165215	0.0061459	0.00414233	0.00322289	0.00172992	0.00207809	0.00162663	0.00154309	0	0.00307177
Bacteria	Nitrospirae	0.95	0.0757437	0.0597628	0.0448441	0.548522	0.532289	0.525332	0.435941	0.401072	0.465215	0.428979	0.52029	0.506842
Bacteria	Parcubacteria	0.79	0.0757437	0.0691008	0.054285	0.150575	0.165693	0.141807	0.0761167	0.168326	0.151276	0.199059	0.191127	0.148981
Bacteria	Planctomycetes	0.78	12.2391	12.4587	11.5651	12.3517	12.5575	12.0343	12.3257	13.1294	12.6307	12.5669	13.7735	12.9444
Bacteria	Proteobacteria	0.75	30.8146	30.4398	31.4334	24.2333	24.7214	25.5511	26.2291	24.2659	24.157	23.3778	24.1775	24.8675
Bacteria	Spirochaetes	0.76	0.0104474	0.0224111	0.0141613	0.00768238	0.00828466	0.0193374	0.0138394	0.0207809	0.0065065	0.016974	0.0141575	0.00921532
Bacteria	SR1	0.72	0	0	0	0.00460943	0	0.00322289	0.00518977	0.00207809	0.00487987	0.0138878	0.00353938	0.00614354
Bacteria	Verrucomicrobia	0.82	7.68668	7.20142	6.12476	4.99816	4.87345	5.09701	6.88337	5.60047	5.01	5.12152	5.34624	5.64899
Class					SoilA	SoilA	SoilA	SoilN	SoilN	SoilN	SoilN	SoilN	SoilN	SoilN	SoilN	SoilN
					t0	t0	t0	t0	t0	t0	t3h	t 3h	t 12h	t 12h	t 27h	t 27h
Domain	Phylum	SubPhylum	Class	RDPconf	replicate 1	replicate 2	replicate 3	replicate 1	replicate 2	replicate 3	replicate 1	replicate 2	replicate 1	replicate 2	replicate 1	replicate 2
Unclassified	-	-	-	0.88	6.49829	6.49734	6.25693	12.5146	11.99	12.3131	10.6477	11.7101	11.3181	11.1349	11.1278	11.5191
Archaea	Crenarchaeota	-	Thermoprotei	0.92	0.00522371	0.00747035	0	0	0	0	0	0	0	0	0	0
Archaea	Euryarchaeota	-	Methanobacteria	1	0.0208948	0.0186759	0.0141613	0	0	0	0	0	0	0.00154309	0	0
Archaea	Euryarchaeota	-	Methanomicrobia	0.85	0	0.00373518	0.0141613	0.00307295	0.00414233	0.00161145	0.00172992	0.00207809	0.00162663	0.00308618	0.00176969	0
Archaea	Euryarchaeota	-	Thermoplasmata	0.63	0.0130593	0.0429545	0.00944086	0	0	0	0	0	0	0	0	0
Archaea	Pacearchaeota	-	Pacearchaeota_c	0.84	0	0	0	0.00153648	0	0.00322289	0	0	0.00325325	0.00308618	0	0
Archaea	Thaumarchaeota	-	Nitrosopumilales_c	1	0	0	0	0.0261201	0.0103558	0.00966869	0.0207591	0.0103905	0.013013	0.0246895	0.00707877	0.0153589
Archaea	Thaumarchaeota	-	Nitrososphaerales_c	0.92	1.0134	0.909515	0.800113	0.735972	0.652417	0.510829	0.643532	0.189107	0.704328	0.677417	0.513211	0.437728
Archaea	Woesearchaeota	-	Woesearchaeota_c	0.63	0	0	0	0.00307295	0	0	0	0	0.00162663	0	0	0.00153589
Bacteria	Acidobacteria	-	Acidobacteria_Gp1	0.92	7.19565	6.63928	8.31504	0.00768238	0.00414233	0.00161145	0.252569	0.00831238	0.00162663	0.00154309	0.0123878	0.00614354
Bacteria	Acidobacteria	-	Acidobacteria_Gp10	0.9	0.00783556	0.0112055	0.00472043	0.227398	0.217472	0.219157	0.190292	0.193263	0.180555	0.166654	0.191127	0.195058
Bacteria	Acidobacteria	-	Acidobacteria_Gp11	1	0	0	0	0.0583861	0.0724908	0.046732	0.0501678	0.0374057	0.0471721	0.0493789	0.0389332	0.0337895
Bacteria	Acidobacteria	-	Acidobacteria_Gp13	0.99	0.216784	0.173686	0.151054	0	0	0	0	0	0	0	0	0
Bacteria	Acidobacteria	-	Acidobacteria_Gp15	0.98	0.00783556	0	0	0.00153648	0.00207116	0	0	0.00207809	0.00162663	0	0.00176969	0.00307177
Bacteria	Acidobacteria	-	Acidobacteria_Gp16	0.87	3.28571	3.5204	3.68666	1.74697	1.58237	1.8999	1.80085	1.54818	1.67868	1.64493	1.64227	1.77241
Bacteria	Acidobacteria	-	Acidobacteria_Gp17	0.99	0.177606	0.212905	0.10857	1.47655	1.37111	1.93213	1.56904	1.60845	1.51276	1.39495	1.5184	1.65722
Bacteria	Acidobacteria	-	Acidobacteria_Gp18	1	0.00261185	0	0	0.032266	0.037281	0.0241717	0.0518977	0.0748114	0.0553052	0.0524651	0.0955634	0.053756
Bacteria	Acidobacteria	-	Acidobacteria_Gp19	1	0	0	0	0.00307295	0.00207116	0.00966869	0.00518977	0	0.00325325	0.00617236	0	0.00307177
Bacteria	Acidobacteria	-	Acidobacteria_Gp2	1	4.2521	3.09086	3.97932	0.029193	0.0414233	0.0225603	0.067467	0.0270152	0.0309059	0.0324049	0.023006	0.0307177
Bacteria	Acidobacteria	-	Acidobacteria_Gp20	1	0	0	0	0.00460943	0.00414233	0.00644579	0.00518977	0.00207809	0.00162663	0.00154309	0.00530908	0.00307177
Bacteria	Acidobacteria	-	Acidobacteria_Gp22	0.93	0.0470133	0.0410869	0.0377635	0.184377	0.258896	0.230437	0.211051	0.247293	0.196822	0.202145	0.159272	0.185842
Bacteria	Acidobacteria	-	Acidobacteria_Gp25	0.95	0.07052	0.0877766	0.0660861	0	0	0.00161145	0.00345985	0.00207809	0.00162663	0	0	0.00307177
Bacteria	Acidobacteria	-	Acidobacteria_Gp3	0.88	3.75323	3.52414	3.95572	0.542376	0.565428	0.596236	0.749057	0.546539	0.487987	0.55397	0.52029	0.526809
Bacteria	Acidobacteria	-	Acidobacteria_Gp4	0.84	0.11231	0.10085	0.10857	1.2046	1.21577	1.08934	1.23863	1.32998	1.3257	1.32089	1.31134	1.24253
Bacteria	Acidobacteria	-	Acidobacteria_Gp5	0.99	0.0444015	0.0466897	0.0165215	0.253519	0.250611	0.178871	0.237	0.187029	0.169169	0.143507	0.215902	0.193522
Bacteria	Acidobacteria	-	Acidobacteria_Gp6	0.98	4.35657	4.74928	3.20989	19.5071	21.0927	19.1053	19.4841	22.3728	20.6533	20.1975	21.6663	22.4823
Bacteria	Acidobacteria	-	Acidobacteria_Gp7	0.97	0.731319	0.521057	0.663221	0.0199742	0.0269251	0.0209488	0.0709269	0.0249371	0.0292792	0.0231464	0.00707877	0.0230383
Bacteria	Acidobacteria	-	Acidobacteria_Gp9	1	0	0	0	0.0368754	0.0642061	0.0370633	0.0570875	0.066499	0.039039	0.0555513	0.0389332	0.0629713
Bacteria	Acidobacteria	-	Holophagae	0.93	0.201113	0.128864	0.198258	0	0.00207116	0.00161145	0	0	0	0	0	0
Bacteria	Actinobacteria	-	Actinobacteria	0.76	12.4768	13.7193	15.0889	9.01143	8.5622	9.66063	8.88143	8.10873	9.31731	8.308	8.42197	8.1233
Bacteria	Actinobacteria	-	Thermoleophilia	0.57	0	0.00373518	0.0141613	0.0245836	0.0165693	0.0290061	0.0588174	0.0145467	0.0325325	0.0262325	0.0353938	0.0230383
Bacteria	Armatimonadetes	-	Armatimonadetes_gp2_c	0.99	0.00783556	0.00373518	0.00472043	0.0169012	0.0103558	0.00805724	0.0103795	0.0124686	0.013013	0.00925854	0.00884846	0.0122871
Bacteria	Armatimonadetes	-	Armatimonadetes_gp4_c	0.93	0.00261185	0.00560276	0	0.0338025	0.0434945	0.0435091	0.0397883	0.0374057	0.039039	0.0524651	0.0495514	0.0414689
Bacteria	Armatimonadetes	-	Armatimonadetes_gp5_c	0.88	0.0861911	0.102717	0.0826076	0.032266	0.0517791	0.0290061	0.0605473	0.0311714	0.0276526	0.0246895	0.0442423	0.039933
Bacteria	Armatimonadetes	-	Armatimonadia	0.95	0.0313422	0.0242786	0.0141613	0.0061459	0.0103558	0.0112801	0.0155693	0.00415619	0.0113864	0.0154309	0.00884846	0.0107512
Bacteria	Armatimonadetes	-	Chthonomonadetes	0.99	0.0313422	0.0466897	0.033043	0.00921886	0.012427	0.00322289	0.0138394	0.00623428	0.00813312	0.00617236	0.0106182	0.00767943
Bacteria	Bacteroidetes	-	Bacteroidia	0.65	0.00522371	0.0261462	0.00708065	0.152111	0.182263	0.161145	0.121095	0.172482	0.185435	0.178999	0.150424	0.139766
Bacteria	Bacteroidetes	-	Cytophagia	0.8	0.360436	0.380988	0.276145	2.66732	2.31556	2.49774	1.76279	2.26928	2.35373	2.83003	2.42802	2.204
Bacteria	Bacteroidetes	-	Flavobacteriia	0.92	0.0417896	0.0261462	0.0306828	2.41995	2.71737	2.07232	1.64343	1.8495	2.70996	4.07376	1.92012	1.53281
Bacteria	Bacteroidetes	-	Sphingobacteriia	0.78	2.13127	2.78457	1.78432	3.12366	2.65938	2.67984	2.31291	2.45631	3.13288	3.63861	2.53774	2.19632
Bacteria	BRC1	-	BRC1amily_incertae_sedis_c	0.88	0	0	0.00472043	0.0138283	0.0227828	0.032229	0.0155693	0.0187029	0.0243994	0.00771545	0.0141575	0.0261101
Bacteria	candidate division WPS-1	-	WPS-1amily_incertae_sedis_c	0.89	1.19362	1.06826	0.849678	0.80204	0.789114	0.710648	1.07601	0.879034	0.7759	0.771545	0.74681	0.784838
Bacteria	candidate division WPS-2	-	WPS-2amily_incertae_sedis_c	0.84	0.38133	0.459427	0.43192	0	0	0	0.00172992	0	0	0	0	0
Bacteria	Candidatus Saccharibacteria	-	Saccharibacteriaamily_incertae_sedis_c	0.87	0.0365659	0.0578952	0.122731	0.032266	0.0393521	0.0531778	0.0363284	0.0290933	0.0341591	0.0617236	0.0300848	0.0291818
Bacteria	Chlamydiae	-	Chlamydiia	0.7	0.0548489	0.11579	0.10621	0.102944	0.062135	0.0547892	0.0518977	0.0540305	0.0878377	0.0941285	0.0973331	0.0660431
Bacteria	Chloroflexi	-	Anaerolineae	0.71	0.232455	0.259595	0.186457	0.751337	0.724908	0.628465	0.707539	0.575632	0.562812	0.691305	0.63001	0.508378
Bacteria	Chloroflexi	-	Ardenticatenia	0.62	0	0.0112055	0	0	0	0	0	0	0	0	0	0
Bacteria	Chloroflexi	-	Caldilineae	0.74	0.0365659	0.063498	0.0354032	0.6192	0.387308	0.535001	0.46362	0.517446	0.536786	0.506134	0.541526	0.505306
Bacteria	Chloroflexi	-	Dehalococcoidetes	1	0	0	0	0.00153648	0	0	0	0	0.00162663	0	0	0.00153589
Bacteria	Chloroflexi	-	Ktedonobacteria	0.7	0.0365659	0.0280138	0.0354032	0	0	0	0.0501678	0	0	0	0	0.00153589
Bacteria	Chloroflexi	-	Thermomicrobia	0.59	0.0261185	0.0261462	0.0283226	0.169012	0.138768	0.140196	0.162613	0.137154	0.172422	0.160481	0.182278	0.198129
Bacteria	Cyanobacteria/Chloroplast	-	Chloroplast	0.82	0.222007	0.192362	0.306828	0.029193	0.0144982	0.032229	0.0518977	0.0103905	0.0276526	0.0185171	0.0194666	0.0291818
Bacteria	Firmicutes	-	Bacilli	0.88	0.0679082	0.0709683	0.11329	0.096798	0.0973448	0.0966869	0.143584	0.0561086	0.0927176	0.0910424	0.0884846	0.0860096
Bacteria	Firmicutes	-	Clostridia	0.81	0.0914148	0.136334	0.11329	0.195132	0.107701	0.11119	0.100336	0.0727333	0.170796	0.143507	0.178739	0.119799
Bacteria	Firmicutes	-	Erysipelotrichia	0.94	0	0.00373518	0.00944086	0.00460943	0.00414233	0.00161145	0.00345985	0	0.00325325	0.00154309	0.00176969	0.00307177
Bacteria	Firmicutes	-	Negativicutes	0.69	0.339541	0.403399	0.285586	0.0307295	0.0186405	0.0209488	0.0242189	0.0249371	0.0146396	0.0262325	0.0265454	0.0291818
Bacteria	Gemmatimonadetes	-	Gemmatimonadetes	0.89	0.133204	0.11579	0.132172	0.112163	0.128412	0.135362	0.207591	0.124686	0.113864	0.126533	0.102642	0.124407
Bacteria	Hydrogenedentes	-	Hydrogenedens_c	0.76	0	0	0	0.0138283	0.0331386	0.0161145	0.0103795	0.0103905	0.0211461	0.0200602	0.00707877	0.0261101
Bacteria	Ignavibacteriae	-	Ignavibacteria	0.83	0.0104474	0.00186759	0.00472043	0.0184377	0.0207117	0.0112801	0.0138394	0.0249371	0.013013	0.0138878	0.00530908	0.00307177
Bacteria	Latescibacteria	-	Latescibacteriaamily_incertae_sedis_c	0.71	0.0757437	0.0354842	0.0212419	0.13521	0.111843	0.117636	0.119365	0.147545	0.100851	0.112646	0.129188	0.101368
Bacteria	Microgenomates	-	Microgenomatesamily_incertae_sedis_c	0.93	0.018283	0.0747035	0.0165215	0.0061459	0.00414233	0.00322289	0.00172992	0.00207809	0.00162663	0.00154309	0	0.00307177
Bacteria	Nitrospirae	-	Nitrospira	0.95	0.0757437	0.0597628	0.0448441	0.548522	0.532289	0.525332	0.435941	0.401072	0.465215	0.428979	0.52029	0.506842
Bacteria	Parcubacteria	-	Parcubacteriaamily_incertae_sedis_c	0.79	0.0757437	0.0691008	0.054285	0.150575	0.165693	0.141807	0.0761167	0.168326	0.151276	0.199059	0.191127	0.148981
Bacteria	Planctomycetes	-	Phycisphaerae	0.73	0.0313422	0.0392193	0.0259624	0.0414848	0.0269251	0.0338404	0.0397883	0.0270152	0.0487987	0.0308618	0.0424726	0.0322536
Bacteria	Planctomycetes	-	Planctomycetia	0.79	12.1895	12.3952	11.5226	12.2396	12.4518	11.936	12.2098	13.0317	12.525	12.4682	13.6797	12.8446
Bacteria	Proteobacteria	-	Alphaproteobacteria	0.78	15.0547	14.3225	15.6742	8.90541	9.29539	9.38829	10.3069	8.95659	9.17579	8.44842	8.6591	9.1677
Bacteria	Proteobacteria	-	Betaproteobacteria	0.81	7.84862	8.08105	7.93033	5.22555	5.16549	5.36612	5.36277	5.1038	4.68956	4.96875	4.89497	5.24351
Bacteria	Proteobacteria	-	Deltaproteobacteria	0.71	2.37679	2.00579	1.90233	4.36052	3.97664	4.72315	4.03937	3.93176	3.96083	3.41949	4.15524	4.25594
Bacteria	Proteobacteria	-	Epsilonproteobacteria	0.52	0	0	0	0.00307295	0	0.00322289	0	0.00831238	0.0065065	0.00154309	0.00530908	0.00153589
Bacteria	Proteobacteria	-	Gammaproteobacteria	0.83	4.55768	5.26847	5.01074	4.24682	4.72847	4.61357	5.12923	4.87729	4.86849	5.16627	4.93744	4.71517
Bacteria	Proteobacteria	-	Oligoflexia	0.84	0.00522371	0	0	0.121382	0.126341	0.0999098	0.0951458	0.112217	0.121997	0.08487	0.123878	0.107512
Bacteria	Spirochaetes	-	Spirochaetia	0.76	0.0104474	0.0224111	0.0141613	0.00768238	0.00828466	0.0193374	0.0138394	0.0207809	0.0065065	0.016974	0.0141575	0.00921532
Bacteria	SR1	-	SR1amily_incertae_sedis_c	0.72	0	0	0	0.00460943	0	0.00322289	0.00518977	0.00207809	0.00487987	0.0138878	0.00353938	0.00614354
Bacteria	Verrucomicrobia	-	Opitutae	0.87	0.760049	0.860958	0.743468	0.208961	0.165693	0.261055	0.209321	0.259762	0.211461	0.206774	0.240678	0.20888
Bacteria	Verrucomicrobia	-	Spartobacteria	0.8	4.25732	3.68475	2.99747	1.19538	1.2282	1.24726	3.0464	1.39025	1.26551	1.20361	1.25471	1.37769
Bacteria	Verrucomicrobia	-	Subdivision3	0.9	2.52827	2.54739	2.29413	1.57796	1.35454	1.33911	1.28187	1.47129	1.21834	1.39958	1.35912	1.42069
Bacteria	Verrucomicrobia	-	Subdivision5	0.65	0	0	0	0.0169012	0.0207117	0.0209488	0.0138394	0.0166248	0.00813312	0.0231464	0.0123878	0.013823
Bacteria	Verrucomicrobia	-	Verrucomicrobiae	0.78	0.0835793	0.0672332	0.0495645	1.89294	1.99867	2.11905	2.2143	2.38357	2.22685	2.21588	2.39085	2.50964
Order						SoilA	SoilA	SoilA	SoilN	SoilN	SoilN	SoilN	SoilN	SoilN	SoilN	SoilN	SoilN
						t0	t0	t0	t0	t0	t0	t3h	t 3h	t 12h	t 12h	t 27h	t 27h
Domain	Phylum	SubPhylum	Class	Order	RDPconf	replicate 1	replicate 2	replicate 3	replicate 1	replicate 2	replicate 3	replicate 1	replicate 2	replicate 1	replicate 2	replicate 1	replicate 2
Unclassified	-	-	-	-	0.85	12.5735	12.8976	12.7168	17.8446	17.1182	17.8419	16.18	17.03	16.4484	16.008	16.3219	16.9239
Archaea	Euryarchaeota	-	Methanobacteria	Methanobacteriales	1	0.0208948	0.0186759	0.0141613	0	0	0	0	0	0	0.00154309	0	0
Archaea	Euryarchaeota	-	Methanomicrobia	Methanosarcinales	0.85	0	0.00373518	0.0141613	0.00307295	0.00414233	0.00161145	0.00172992	0.00207809	0.00162663	0.00308618	0.00176969	0
Archaea	Euryarchaeota	-	Thermoplasmata	Methanomassiliicoccales	0.67	0.0130593	0.0280138	0.00944086	0	0	0	0	0	0	0	0	0
Archaea	Pacearchaeota	-	Pacearchaeota_c	Pacearchaeota_o	0.84	0	0	0	0.00153648	0	0.00322289	0	0	0.00325325	0.00308618	0	0
Archaea	Thaumarchaeota	-	Nitrosopumilales_c	Nitrosopumilales	1	0	0	0	0.0261201	0.0103558	0.00966869	0.0207591	0.0103905	0.013013	0.0246895	0.00707877	0.0153589
Archaea	Thaumarchaeota	-	Nitrososphaerales_c	Nitrososphaerales	0.92	1.0134	0.909515	0.800113	0.735972	0.652417	0.510829	0.643532	0.189107	0.704328	0.677417	0.513211	0.437728
Archaea	Woesearchaeota	-	Woesearchaeota_c	Woesearchaeota_o	0.63	0	0	0	0.00307295	0	0	0	0	0.00162663	0	0	0.00153589
Bacteria	Acidobacteria	-	Acidobacteria_Gp1	Acidicapsa_o	1	0.00522371	0.0130731	0.00472043	0	0	0	0	0	0	0	0	0
Bacteria	Acidobacteria	-	Acidobacteria_Gp1	Acidipila_o	0.79	0.232455	0.207302	0.172296	0	0	0	0.0172992	0	0	0	0	0
Bacteria	Acidobacteria	-	Acidobacteria_Gp1	Acidobacterium_o	0.51	0.0940267	0.085909	0.0849678	0	0	0	0.00345985	0	0	0	0	0
Bacteria	Acidobacteria	-	Acidobacteria_Gp1	Edaphobacter_o	1	0.0104474	0.0112055	0.0165215	0	0	0	0.0069197	0	0	0	0	0
Bacteria	Acidobacteria	-	Acidobacteria_Gp1	Gp1_o	0.94	5.67817	5.17695	6.76202	0.00768238	0.00414233	0.00161145	0.197211	0.00831238	0.00162663	0.00154309	0.0106182	0.00614354
Bacteria	Acidobacteria	-	Acidobacteria_Gp1	Granulicella_o	0.91	0.185442	0.175553	0.205339	0	0	0	0	0	0	0	0	0
Bacteria	Acidobacteria	-	Acidobacteria_Gp1	Telmatobacter_o	0.58	0.619009	0.621907	0.672662	0	0	0	0.0138394	0	0	0	0.00176969	0
Bacteria	Acidobacteria	-	Acidobacteria_Gp1	Terriglobus_o	0.55	0.0339541	0.0784387	0.0448441	0	0	0	0	0	0	0	0	0
Bacteria	Acidobacteria	-	Acidobacteria_Gp10	Gp10_o	0.9	0.00783556	0.0112055	0.00472043	0.227398	0.217472	0.219157	0.190292	0.193263	0.180555	0.166654	0.191127	0.195058
Bacteria	Acidobacteria	-	Acidobacteria_Gp11	Gp11_o	1	0	0	0	0.0583861	0.0724908	0.046732	0.0501678	0.0374057	0.0471721	0.0493789	0.0389332	0.0337895
Bacteria	Acidobacteria	-	Acidobacteria_Gp13	Gp13_o	0.99	0.216784	0.173686	0.151054	0	0	0	0	0	0	0	0	0
Bacteria	Acidobacteria	-	Acidobacteria_Gp15	Gp15_o	0.98	0.00783556	0	0	0.00153648	0.00207116	0	0	0.00207809	0.00162663	0	0.00176969	0.00307177
Bacteria	Acidobacteria	-	Acidobacteria_Gp16	Gp16_o	0.87	3.28571	3.5204	3.68666	1.74697	1.58237	1.8999	1.80085	1.54818	1.67868	1.64493	1.64227	1.77241
Bacteria	Acidobacteria	-	Acidobacteria_Gp17	Gp17_o	0.99	0.177606	0.212905	0.10857	1.47655	1.37111	1.93213	1.56904	1.60845	1.51276	1.39495	1.5184	1.65722
Bacteria	Acidobacteria	-	Acidobacteria_Gp18	Gp18_o	1	0.00261185	0	0	0.032266	0.037281	0.0241717	0.0518977	0.0748114	0.0553052	0.0524651	0.0955634	0.053756
Bacteria	Acidobacteria	-	Acidobacteria_Gp19	Gp19_o	1	0	0	0	0.00307295	0.00207116	0.00966869	0.00518977	0	0.00325325	0.00617236	0	0.00307177
Bacteria	Acidobacteria	-	Acidobacteria_Gp2	Gp2_o	1	4.2521	3.09086	3.97932	0.029193	0.0414233	0.0225603	0.067467	0.0270152	0.0309059	0.0324049	0.023006	0.0307177
Bacteria	Acidobacteria	-	Acidobacteria_Gp20	Gp20_o	1	0	0	0	0.00460943	0.00414233	0.00644579	0.00518977	0.00207809	0.00162663	0.00154309	0.00530908	0.00307177
Bacteria	Acidobacteria	-	Acidobacteria_Gp22	Gp22_o	0.93	0.0470133	0.0410869	0.0377635	0.184377	0.258896	0.230437	0.211051	0.247293	0.196822	0.202145	0.159272	0.185842
Bacteria	Acidobacteria	-	Acidobacteria_Gp25	Gp25_o	0.95	0.07052	0.0877766	0.0660861	0	0	0.00161145	0.00345985	0.00207809	0.00162663	0	0	0.00307177
Bacteria	Acidobacteria	-	Acidobacteria_Gp3	Bryobacter_o	1	0	0	0	0.00307295	0.00414233	0.00322289	0.00345985	0.00207809	0.00325325	0	0.00353938	0.00614354
Bacteria	Acidobacteria	-	Acidobacteria_Gp3	Gp3_o	0.9	2.18612	2.0861	2.25401	0.356462	0.383166	0.393193	0.505138	0.353276	0.317192	0.376514	0.320314	0.334823
Bacteria	Acidobacteria	-	Acidobacteria_Gp3	Paludibaculum_o	0.89	0.00261185	0.00560276	0.00472043	0.0445578	0.0414233	0.0515663	0.044978	0.0457181	0.0341591	0.0478358	0.069018	0.0476125
Bacteria	Acidobacteria	-	Acidobacteria_Gp3	Solibacter_o	0.67	1.5645	1.43244	1.697	0.119845	0.107701	0.116024	0.162613	0.116373	0.11061	0.10493	0.0955634	0.101368
Bacteria	Acidobacteria	-	Acidobacteria_Gp4	Aridibacter_o	0.74	0.018283	0.0168083	0.0188817	0.321123	0.333458	0.309398	0.354634	0.34912	0.357857	0.395031	0.391102	0.353254
Bacteria	Acidobacteria	-	Acidobacteria_Gp4	Blastocatella_o	0.67	0.00522371	0.00933794	0	0.45787	0.478439	0.427034	0.385773	0.488352	0.486361	0.516935	0.513211	0.483804
Bacteria	Acidobacteria	-	Acidobacteria_Gp4	Gp4_o	0.88	0.07052	0.0578952	0.0708065	0.425604	0.403877	0.352907	0.484379	0.49043	0.479854	0.408919	0.407029	0.402402
Bacteria	Acidobacteria	-	Acidobacteria_Gp5	Gp5_o	0.99	0.0444015	0.0466897	0.0165215	0.253519	0.250611	0.178871	0.237	0.187029	0.169169	0.143507	0.215902	0.193522
Bacteria	Acidobacteria	-	Acidobacteria_Gp6	Gp6_o	0.98	4.35657	4.74928	3.20989	19.5071	21.0927	19.1053	19.4841	22.3728	20.6533	20.1975	21.6663	22.4823
Bacteria	Acidobacteria	-	Acidobacteria_Gp7	Gp7_o	0.97	0.731319	0.521057	0.663221	0.0199742	0.0269251	0.0209488	0.0709269	0.0249371	0.0292792	0.0231464	0.00707877	0.0230383
Bacteria	Acidobacteria	-	Acidobacteria_Gp9	Gp9_o	1	0	0	0	0.0368754	0.0642061	0.0370633	0.0570875	0.066499	0.039039	0.0555513	0.0389332	0.0629713
Bacteria	Acidobacteria	-	Holophagae	Holophagales	0.93	0.201113	0.128864	0.198258	0	0.00207116	0.00161145	0	0	0	0	0	0
Bacteria	Actinobacteria	-	Actinobacteria	Acidimicrobiales	0.7	1.31115	1.71071	1.68283	1.44582	1.2572	1.65979	1.34761	1.40479	1.39076	1.25453	1.22994	1.241
Bacteria	Actinobacteria	-	Actinobacteria	Actinomycetales	0.83	5.15841	5.0705	5.648	3.99637	4.09262	4.35413	4.03418	3.48704	4.46996	3.92408	3.90217	3.51411
Bacteria	Actinobacteria	-	Actinobacteria	Coriobacteriales	0.57	0	0	0	0.00153648	0	0.00161145	0	0.00207809	0	0	0.00530908	0.00307177
Bacteria	Actinobacteria	-	Actinobacteria	Gaiellales	0.85	2.85737	3.00682	3.36803	1.24455	1.16399	1.41163	1.34934	1.1097	1.17442	1.13726	1.15738	1.19646
Bacteria	Actinobacteria	-	Actinobacteria	Solirubrobacterales	0.7	1.70815	2.10104	2.58208	0.288857	0.250611	0.315844	0.307927	0.232747	0.292792	0.282386	0.244218	0.261101
Bacteria	Actinobacteria	-	Thermoleophilia	Thermoleophilales	0.57	0	0.00373518	0.0141613	0.0245836	0.0165693	0.0290061	0.0588174	0.0145467	0.0325325	0.0262325	0.0353938	0.0230383
Bacteria	Armatimonadetes	-	Armatimonadetes_gp2_c	Armatimonadetes_gp2_o	0.99	0.00783556	0.00373518	0.00472043	0.0169012	0.0103558	0.00805724	0.0103795	0.0124686	0.013013	0.00925854	0.00884846	0.0122871
Bacteria	Armatimonadetes	-	Armatimonadetes_gp4_c	Armatimonadetes_gp4_o	0.93	0.00261185	0.00560276	0	0.0338025	0.0434945	0.0435091	0.0397883	0.0374057	0.039039	0.0524651	0.0495514	0.0414689
Bacteria	Armatimonadetes	-	Armatimonadetes_gp5_c	Armatimonadetes_gp5_o	0.88	0.0861911	0.102717	0.0826076	0.032266	0.0517791	0.0290061	0.0605473	0.0311714	0.0276526	0.0246895	0.0442423	0.039933
Bacteria	Armatimonadetes	-	Armatimonadia	Armatimonadales	0.95	0.0313422	0.0242786	0.0141613	0.0061459	0.0103558	0.0112801	0.0155693	0.00415619	0.0113864	0.0154309	0.00884846	0.0107512
Bacteria	Armatimonadetes	-	Chthonomonadetes	Chthonomonadales	0.99	0.0313422	0.0466897	0.033043	0.00921886	0.012427	0.00322289	0.0138394	0.00623428	0.00813312	0.00617236	0.0106182	0.00767943
Bacteria	Bacteroidetes	-	Bacteroidia	Bacteroidales	0.65	0.00522371	0.0261462	0.00708065	0.152111	0.182263	0.161145	0.121095	0.172482	0.185435	0.178999	0.150424	0.139766
Bacteria	Bacteroidetes	-	Cytophagia	Cytophagales	0.8	0.360436	0.380988	0.276145	2.66732	2.31556	2.49774	1.76279	2.26928	2.35373	2.83003	2.42802	2.204
Bacteria	Bacteroidetes	-	Flavobacteriia	Flavobacteriales	0.92	0.0417896	0.0261462	0.0306828	2.41995	2.71737	2.07232	1.64343	1.8495	2.70996	4.07376	1.92012	1.53281
Bacteria	Bacteroidetes	-	Sphingobacteriia	Sphingobacteriales	0.78	2.13127	2.78457	1.78432	3.12366	2.65938	2.67984	2.31291	2.45631	3.13288	3.63861	2.53774	2.19632
Bacteria	BRC1	-	BRC1amily_incertae_sedis_c	BRC1amily_incertae_sedis_o	0.88	0	0	0.00472043	0.0138283	0.0227828	0.032229	0.0155693	0.0187029	0.0243994	0.00771545	0.0141575	0.0261101
Bacteria	candidate division WPS-1	-	WPS-1amily_incertae_sedis_c	WPS-1amily_incertae_sedis_o	0.89	1.19362	1.06826	0.849678	0.80204	0.789114	0.710648	1.07601	0.879034	0.7759	0.771545	0.74681	0.784838
Bacteria	candidate division WPS-2	-	WPS-2amily_incertae_sedis_c	WPS-2amily_incertae_sedis_o	0.84	0.38133	0.459427	0.43192	0	0	0	0.00172992	0	0	0	0	0
Bacteria	Candidatus Saccharibacteria	-	Saccharibacteriaamily_incertae_sedis_c	Saccharibacteriaamily_incertae_sedis_o	0.87	0.0365659	0.0578952	0.122731	0.032266	0.0393521	0.0531778	0.0363284	0.0290933	0.0341591	0.0617236	0.0300848	0.0291818
Bacteria	Chlamydiae	-	Chlamydiia	Chlamydiales	0.7	0.0548489	0.11579	0.10621	0.102944	0.062135	0.0547892	0.0518977	0.0540305	0.0878377	0.0941285	0.0973331	0.0660431
Bacteria	Chloroflexi	-	Anaerolineae	Anaerolineales	0.71	0.232455	0.259595	0.186457	0.751337	0.724908	0.628465	0.707539	0.575632	0.562812	0.691305	0.63001	0.508378
Bacteria	Chloroflexi	-	Ardenticatenia	Ardenticatenales	0.62	0	0.0112055	0	0	0	0	0	0	0	0	0	0
Bacteria	Chloroflexi	-	Caldilineae	Caldilineales	0.74	0.0365659	0.063498	0.0354032	0.6192	0.387308	0.535001	0.46362	0.517446	0.536786	0.506134	0.541526	0.505306
Bacteria	Chloroflexi	-	Dehalococcoidetes	Dehalogenimonas_o	1	0	0	0	0.00153648	0	0	0	0	0.00162663	0	0	0.00153589
Bacteria	Chloroflexi	-	Ktedonobacteria	Ktedonobacterales	0.7	0.0365659	0.0280138	0.0354032	0	0	0	0.0501678	0	0	0	0	0.00153589
Bacteria	Chloroflexi	-	Thermomicrobia	Sphaerobacterales	0.6	0.0104474	0.0130731	0.00944086	0.10909	0.0807754	0.0837953	0.107255	0.0623428	0.0878377	0.08487	0.107951	0.113656
Bacteria	Cyanobacteria/Chloroplast	-	Chloroplast	Chloroplast_o	0.82	0.222007	0.192362	0.306828	0.029193	0.0144982	0.032229	0.0518977	0.0103905	0.0276526	0.0185171	0.0194666	0.0291818
Bacteria	Firmicutes	-	Bacilli	Bacillales	0.88	0.0679082	0.0709683	0.11329	0.096798	0.0973448	0.0966869	0.143584	0.0561086	0.0927176	0.0910424	0.0884846	0.0860096
Bacteria	Firmicutes	-	Clostridia	Clostridiales	0.84	0.07052	0.121393	0.0849678	0.179768	0.0973448	0.0870182	0.0934159	0.0457181	0.156156	0.126533	0.162812	0.101368
Bacteria	Firmicutes	-	Clostridia	Thermoanaerobacterales	0.63	0	0.00186759	0.00236022	0	0	0	0	0.00207809	0	0	0	0
Bacteria	Firmicutes	-	Erysipelotrichia	Erysipelotrichales	0.94	0	0.00373518	0.00944086	0.00460943	0.00414233	0.00161145	0.00345985	0	0.00325325	0.00154309	0.00176969	0.00307177
Bacteria	Firmicutes	-	Negativicutes	Selenomonadales	0.69	0.339541	0.403399	0.285586	0.0307295	0.0186405	0.0209488	0.0242189	0.0249371	0.0146396	0.0262325	0.0265454	0.0291818
Bacteria	Gemmatimonadetes	-	Gemmatimonadetes	Gemmatimonadales	0.89	0.133204	0.11579	0.132172	0.112163	0.128412	0.135362	0.207591	0.124686	0.113864	0.126533	0.102642	0.124407
Bacteria	Hydrogenedentes	-	Hydrogenedens_c	Hydrogenedens_o	0.76	0	0	0	0.0138283	0.0331386	0.0161145	0.0103795	0.0103905	0.0211461	0.0200602	0.00707877	0.0261101
Bacteria	Ignavibacteriae	-	Ignavibacteria	Ignavibacteriales	0.83	0.0104474	0.00186759	0.00472043	0.0184377	0.0207117	0.0112801	0.0138394	0.0249371	0.013013	0.0138878	0.00530908	0.00307177
Bacteria	Latescibacteria	-	Latescibacteriaamily_incertae_sedis_c	Latescibacteriaamily_incertae_sedis_o	0.71	0.0757437	0.0354842	0.0212419	0.13521	0.111843	0.117636	0.119365	0.147545	0.100851	0.112646	0.129188	0.101368
Bacteria	Microgenomates	-	Microgenomatesamily_incertae_sedis_c	Microgenomatesamily_incertae_sedis_o	0.93	0.018283	0.0747035	0.0165215	0.0061459	0.00414233	0.00322289	0.00172992	0.00207809	0.00162663	0.00154309	0	0.00307177
Bacteria	Nitrospirae	-	Nitrospira	Nitrospirales	0.95	0.0757437	0.0597628	0.0448441	0.548522	0.532289	0.525332	0.435941	0.401072	0.465215	0.428979	0.52029	0.506842
Bacteria	Parcubacteria	-	Parcubacteriaamily_incertae_sedis_c	Parcubacteriaamily_incertae_sedis_o	0.79	0.0757437	0.0691008	0.054285	0.150575	0.165693	0.141807	0.0761167	0.168326	0.151276	0.199059	0.191127	0.148981
Bacteria	Planctomycetes	-	Phycisphaerae	Tepidisphaerales	0.74	0.0208948	0.031749	0.0236022	0.0384119	0.0269251	0.0338404	0.0380583	0.0270152	0.0471721	0.0308618	0.0424726	0.0322536
Bacteria	Planctomycetes	-	Planctomycetia	Candidatus Brocadiales	0.58	0.00783556	0.00747035	0.00472043	0.122918	0.113914	0.127304	0.100336	0.128842	0.141516	0.141964	0.1168	0.116727
Bacteria	Planctomycetes	-	Planctomycetia	Planctomycetales	0.79	12.1817	12.3821	11.5179	12.0921	12.3193	11.7894	12.0887	12.8717	12.3558	12.3077	13.5381	12.7095
Bacteria	Proteobacteria	-	Alphaproteobacteria	Alphaproteobacteria_incertae_sedis	0.79	1.05258	1.04398	1.04558	0.158257	0.138768	0.167591	0.211051	0.114295	0.161036	0.131163	0.138036	0.179699
Bacteria	Proteobacteria	-	Alphaproteobacteria	Caulobacterales	0.89	0.608562	0.547203	0.585334	0.115236	0.147053	0.112801	0.145314	0.13092	0.138263	0.115732	0.0991028	0.133622
Bacteria	Proteobacteria	-	Alphaproteobacteria	Rhizobiales	0.78	9.63512	9.00738	10.2221	5.20097	5.42645	5.18242	6.31076	5.15368	5.43618	4.85302	5.23652	5.43089
Bacteria	Proteobacteria	-	Alphaproteobacteria	Rhodobacterales	0.7	0.018283	0.0373518	0.0283226	1.20767	1.12671	1.32622	1.14694	1.03489	1.13376	0.949001	0.994567	1.09969
Bacteria	Proteobacteria	-	Alphaproteobacteria	Rhodospirillales	0.79	2.87043	2.75656	2.95027	1.04019	1.20128	1.29722	1.19538	1.12633	1.06381	1.01535	0.991028	1.10891
Bacteria	Proteobacteria	-	Alphaproteobacteria	Sneathiellales	0.58	0	0.00560276	0	0	0	0	0	0	0	0	0	0
Bacteria	Proteobacteria	-	Alphaproteobacteria	Sphingomonadales	0.81	0.104474	0.0989822	0.10385	0.748264	0.79947	0.836341	0.899561	0.980861	0.818192	0.93357	0.776895	0.809412
Bacteria	Proteobacteria	-	Betaproteobacteria	Burkholderiales	0.77	3.89688	4.48781	4.32628	2.87167	2.89963	3.01341	2.80594	2.86361	2.86611	2.99977	2.78373	2.9059
Bacteria	Proteobacteria	-	Betaproteobacteria	Gallionellales	0.78	0.924596	0.683537	0.618377	0.00153648	0.00207116	0	0	0	0.00162663	0	0.00176969	0.00307177
Bacteria	Proteobacteria	-	Betaproteobacteria	Methylophilales	0.83	0	0.00186759	0	0.0122918	0.0227828	0.0161145	0.0172992	0.0124686	0.00813312	0.0262325	0.00884846	0.0506842
Bacteria	Proteobacteria	-	Betaproteobacteria	Neisseriales	0.7	0.018283	0.0112055	0.0118011	0.0553131	0.024854	0.0741266	0.0328686	0.0415619	0.0374124	0.050922	0.0495514	0.0491484
Bacteria	Proteobacteria	-	Betaproteobacteria	Nitrosomonadales	0.76	0.258573	0.229713	0.285586	0.597689	0.561286	0.522109	0.608933	0.546539	0.40503	0.362626	0.476047	0.586708
Bacteria	Proteobacteria	-	Betaproteobacteria	Rhodocyclales	0.68	0.255962	0.265197	0.191178	0.497818	0.482581	0.428645	0.518977	0.434322	0.365991	0.410462	0.430035	0.469981
Bacteria	Proteobacteria	-	Deltaproteobacteria	Bdellovibrionales	0.79	0.0208948	0.0653656	0.0212419	0.179768	0.171907	0.157922	0.121095	0.147545	0.169169	0.157395	0.185818	0.158196
Bacteria	Proteobacteria	-	Deltaproteobacteria	Deltaproteobacteria_incertae_sedis	0.7	0	0	0	0.00460943	0	0.00322289	0.00345985	0.00207809	0	0.00154309	0.00176969	0.00153589
Bacteria	Proteobacteria	-	Deltaproteobacteria	Desulfobacterales	0.81	0.00522371	0.00933794	0	0.0230471	0.012427	0.0161145	0.0242189	0.00207809	0.026026	0.00771545	0.0159272	0.0107512
Bacteria	Proteobacteria	-	Deltaproteobacteria	Desulfovibrionales	0.92	0.0104474	0.00560276	0.0165215	0	0	0	0	0	0	0	0	0
Bacteria	Proteobacteria	-	Deltaproteobacteria	Desulfuromonadales	0.83	0.216784	0.173686	0.127452	0.450187	0.300319	0.338404	0.299277	0.276387	0.322072	0.277756	0.424726	0.308713
Bacteria	Proteobacteria	-	Deltaproteobacteria	Myxococcales	0.69	1.55405	1.26996	1.23203	2.94542	2.73808	3.41788	2.76961	2.65373	2.66766	2.27915	2.78019	2.93661
Bacteria	Proteobacteria	-	Deltaproteobacteria	Syntrophobacterales	0.7	0.174994	0.149407	0.155774	0.061459	0.0600638	0.0435091	0.0951458	0.0727333	0.0634384	0.0478358	0.0548605	0.0568278
Bacteria	Proteobacteria	-	Gammaproteobacteria	Aeromonadales	1	0	0	0	0.0184377	0.00414233	0.0225603	0.0155693	0.0166248	0.0146396	0.016974	0.00884846	0.0122871
Bacteria	Proteobacteria	-	Gammaproteobacteria	Alteromonadales	0.7	0.0130593	0.0242786	0.0165215	0.290394	0.30239	0.262666	0.278518	0.286777	0.289539	0.270041	0.291999	0.279531
Bacteria	Proteobacteria	-	Gammaproteobacteria	Chromatiales	0.6	0.0992504	0.085909	0.0944086	0.685268	0.706267	0.742877	0.845933	0.895659	0.787286	0.800864	0.709647	0.732618
Bacteria	Proteobacteria	-	Gammaproteobacteria	Enterobacteriales	0.79	0.0679082	0.0728359	0.0849678	0.0691414	0.207117	0.114413	0.0813064	0.0955924	0.105731	0.134249	0.127418	0.101368
Bacteria	Proteobacteria	-	Gammaproteobacteria	Gammaproteobacteria_incertae_sedis	0.56	0	0.00373518	0	0	0	0.00322289	0	0.00415619	0.00162663	0.0200602	0.00176969	0.00614354
Bacteria	Proteobacteria	-	Gammaproteobacteria	Legionellales	0.91	0.0365659	0.0448221	0.0519248	0.0722144	0.0745619	0.0741266	0.0640072	0.0540305	0.100851	0.0972147	0.0849452	0.0691149
Bacteria	Proteobacteria	-	Gammaproteobacteria	Methylococcales	0.6	0	0.00186759	0.00708065	0.0107553	0.0144982	0.0128916	0.0121095	0.0103905	0.0195195	0.00617236	0.0123878	0.00921532
Bacteria	Proteobacteria	-	Gammaproteobacteria	Oceanospirillales	0.54	0.00261185	0.00373518	0	0.00768238	0.012427	0.00483434	0.00345985	0.00623428	0.00813312	0.0154309	0.00884846	0.0337895
Bacteria	Proteobacteria	-	Gammaproteobacteria	Pseudomonadales	0.88	0.558936	0.679802	0.587694	0.692951	0.849178	0.704203	0.761167	0.953846	0.876751	1.24682	0.916701	0.807876
Bacteria	Proteobacteria	-	Gammaproteobacteria	Xanthomonadales	0.8	3.25959	3.75198	3.57337	1.63327	1.7667	1.85316	2.13473	1.83496	1.93406	1.86714	1.99267	1.81542
Bacteria	Proteobacteria	-	Oligoflexia	Oligoflexales	0.84	0.00522371	0	0	0.121382	0.126341	0.0999098	0.0951458	0.112217	0.121997	0.08487	0.123878	0.107512
Bacteria	Spirochaetes	-	Spirochaetia	Spirochaetales	0.76	0.0104474	0.0224111	0.0141613	0.00768238	0.00828466	0.0193374	0.0138394	0.0207809	0.0065065	0.016974	0.0141575	0.00921532
Bacteria	SR1	-	SR1amily_incertae_sedis_c	SR1amily_incertae_sedis_o	0.72	0	0	0	0.00460943	0	0.00322289	0.00518977	0.00207809	0.00487987	0.0138878	0.00353938	0.00614354
Bacteria	Verrucomicrobia	-	Opitutae	Opitutales	0.91	0.757437	0.831077	0.726947	0.208961	0.165693	0.261055	0.209321	0.259762	0.208208	0.206774	0.240678	0.20888
Bacteria	Verrucomicrobia	-	Opitutae	Puniceicoccales	0.57	0	0.0112055	0.00236022	0	0	0	0	0	0.00325325	0	0	0
Bacteria	Verrucomicrobia	-	Spartobacteria	Spartobacteriaamily_incertae_sedis_o	0.82	4.20769	3.63619	2.96443	1.1247	1.15778	1.14574	2.97374	1.28842	1.18906	1.11257	1.18923	1.29168
Bacteria	Verrucomicrobia	-	Spartobacteria	Terrimicrobium_o	0.75	0.0156711	0.0224111	0.0118011	0.0399484	0.0227828	0.0451205	0.0311386	0.0498743	0.0374124	0.0354911	0.0194666	0.0445407
Bacteria	Verrucomicrobia	-	Subdivision3	Limisphaera_o	0.63	0	0	0	0.0230471	0.0207117	0.0306175	0.0121095	0.0145467	0.0227727	0.016974	0.0247757	0.0184306
Bacteria	Verrucomicrobia	-	Subdivision3	Subdivision3amily_incertae_sedis_o	0.93	2.5126	2.52871	2.27525	1.50114	1.27998	1.23115	1.2023	1.34868	1.12562	1.32089	1.26356	1.32393
Bacteria	Verrucomicrobia	-	Subdivision5	Subdivision5amily_incertae_sedis_o	0.65	0	0	0	0.0169012	0.0207117	0.0209488	0.0138394	0.0166248	0.00813312	0.0231464	0.0123878	0.013823
Bacteria	Verrucomicrobia	-	Verrucomicrobiae	Verrucomicrobiales	0.78	0.0835793	0.0672332	0.0495645	1.89294	1.99867	2.11905	2.2143	2.38357	2.22685	2.21588	2.39085	2.50964
Family							SoilA	SoilA	SoilA	SoilN	SoilN	SoilN	SoilN	SoilN	SoilN	SoilN	SoilN	SoilN
							t0	t0	t0	t0	t0	t0	t3h	t 3h	t 12h	t 12h	t 27h	t 27h
Domain	Phylum	SubPhylum	Class	Order	Family	RDPconf	replicate 1	replicate 2	replicate 3	replicate 1	replicate 2	replicate 3	replicate 1	replicate 2	replicate 1	replicate 2	replicate 1	replicate 2
Unclassified	-	-	-	-	-	0.83	19.1501	19.5649	19.7999	25.1168	24.0131	25.8138	23.8522	24.1288	23.7081	22.6418	23.6342	24.0382
Archaea	Euryarchaeota	-	Methanobacteria	Methanobacteriales	Methanobacteriaceae	1	0.0208948	0.0186759	0.0141613	0	0	0	0	0	0	0.00154309	0	0
Archaea	Euryarchaeota	-	Methanomicrobia	Methanosarcinales	Methanosarcinaceae	1	0	0.00186759	0.00236022	0	0.00414233	0.00161145	0	0	0	0.00154309	0	0
Archaea	Euryarchaeota	-	Thermoplasmata	Methanomassiliicoccales	Methanomassiliicoccaceae	0.67	0.0130593	0.0280138	0.00944086	0	0	0	0	0	0	0	0	0
Archaea	Pacearchaeota	-	Pacearchaeota_c	Pacearchaeota_o	Pacearchaeota_f	0.84	0	0	0	0.00153648	0	0.00322289	0	0	0.00325325	0.00308618	0	0
Archaea	Thaumarchaeota	-	Nitrosopumilales_c	Nitrosopumilales	Nitrosopumilaceae	1	0	0	0	0.0261201	0.0103558	0.00966869	0.0207591	0.0103905	0.013013	0.0246895	0.00707877	0.0153589
Archaea	Thaumarchaeota	-	Nitrososphaerales_c	Nitrososphaerales	Nitrososphaeraceae	0.92	1.0134	0.909515	0.800113	0.735972	0.652417	0.510829	0.643532	0.189107	0.704328	0.677417	0.513211	0.437728
Archaea	Woesearchaeota	-	Woesearchaeota_c	Woesearchaeota_o	Woesearchaeota_f	0.63	0	0	0	0.00307295	0	0	0	0	0.00162663	0	0	0.00153589
Bacteria	Acidobacteria	-	Acidobacteria_Gp1	Acidicapsa_o	Acidicapsa_f	1	0.00522371	0.0130731	0.00472043	0	0	0	0	0	0	0	0	0
Bacteria	Acidobacteria	-	Acidobacteria_Gp1	Acidipila_o	Acidipila_f	0.79	0.232455	0.207302	0.172296	0	0	0	0.0172992	0	0	0	0	0
Bacteria	Acidobacteria	-	Acidobacteria_Gp1	Acidobacterium_o	Acidobacterium_f	0.51	0.0940267	0.085909	0.0849678	0	0	0	0.00345985	0	0	0	0	0
Bacteria	Acidobacteria	-	Acidobacteria_Gp1	Edaphobacter_o	Edaphobacter_f	1	0.0104474	0.0112055	0.0165215	0	0	0	0.0069197	0	0	0	0	0
Bacteria	Acidobacteria	-	Acidobacteria_Gp1	Gp1_o	Gp1_f	0.94	5.67817	5.17695	6.76202	0.00768238	0.00414233	0.00161145	0.197211	0.00831238	0.00162663	0.00154309	0.0106182	0.00614354
Bacteria	Acidobacteria	-	Acidobacteria_Gp1	Granulicella_o	Granulicella_f	0.91	0.185442	0.175553	0.205339	0	0	0	0	0	0	0	0	0
Bacteria	Acidobacteria	-	Acidobacteria_Gp1	Telmatobacter_o	Telmatobacter_f	0.58	0.619009	0.621907	0.672662	0	0	0	0.0138394	0	0	0	0.00176969	0
Bacteria	Acidobacteria	-	Acidobacteria_Gp1	Terriglobus_o	Terriglobus_f	0.55	0.0339541	0.0784387	0.0448441	0	0	0	0	0	0	0	0	0
Bacteria	Acidobacteria	-	Acidobacteria_Gp10	Gp10_o	Gp10_f	0.9	0.00783556	0.0112055	0.00472043	0.227398	0.217472	0.219157	0.190292	0.193263	0.180555	0.166654	0.191127	0.195058
Bacteria	Acidobacteria	-	Acidobacteria_Gp11	Gp11_o	Gp11_f	1	0	0	0	0.0583861	0.0724908	0.046732	0.0501678	0.0374057	0.0471721	0.0493789	0.0389332	0.0337895
Bacteria	Acidobacteria	-	Acidobacteria_Gp13	Gp13_o	Gp13_f	0.99	0.216784	0.173686	0.151054	0	0	0	0	0	0	0	0	0
Bacteria	Acidobacteria	-	Acidobacteria_Gp15	Gp15_o	Gp15_f	0.98	0.00783556	0	0	0.00153648	0.00207116	0	0	0.00207809	0.00162663	0	0.00176969	0.00307177
Bacteria	Acidobacteria	-	Acidobacteria_Gp16	Gp16_o	Gp16_f	0.87	3.28571	3.5204	3.68666	1.74697	1.58237	1.8999	1.80085	1.54818	1.67868	1.64493	1.64227	1.77241
Bacteria	Acidobacteria	-	Acidobacteria_Gp17	Gp17_o	Gp17_f	0.99	0.177606	0.212905	0.10857	1.47655	1.37111	1.93213	1.56904	1.60845	1.51276	1.39495	1.5184	1.65722
Bacteria	Acidobacteria	-	Acidobacteria_Gp18	Gp18_o	Gp18_f	1	0.00261185	0	0	0.032266	0.037281	0.0241717	0.0518977	0.0748114	0.0553052	0.0524651	0.0955634	0.053756
Bacteria	Acidobacteria	-	Acidobacteria_Gp19	Gp19_o	Gp19_f	1	0	0	0	0.00307295	0.00207116	0.00966869	0.00518977	0	0.00325325	0.00617236	0	0.00307177
Bacteria	Acidobacteria	-	Acidobacteria_Gp2	Gp2_o	Gp2_f	1	4.2521	3.09086	3.97932	0.029193	0.0414233	0.0225603	0.067467	0.0270152	0.0309059	0.0324049	0.023006	0.0307177
Bacteria	Acidobacteria	-	Acidobacteria_Gp20	Gp20_o	Gp20_f	1	0	0	0	0.00460943	0.00414233	0.00644579	0.00518977	0.00207809	0.00162663	0.00154309	0.00530908	0.00307177
Bacteria	Acidobacteria	-	Acidobacteria_Gp22	Gp22_o	Gp22_f	0.93	0.0470133	0.0410869	0.0377635	0.184377	0.258896	0.230437	0.211051	0.247293	0.196822	0.202145	0.159272	0.185842
Bacteria	Acidobacteria	-	Acidobacteria_Gp25	Gp25_o	Gp25_f	0.95	0.07052	0.0877766	0.0660861	0	0	0.00161145	0.00345985	0.00207809	0.00162663	0	0	0.00307177
Bacteria	Acidobacteria	-	Acidobacteria_Gp3	Bryobacter_o	Bryobacter_f	1	0	0	0	0.00307295	0.00414233	0.00322289	0.00345985	0.00207809	0.00325325	0	0.00353938	0.00614354
Bacteria	Acidobacteria	-	Acidobacteria_Gp3	Gp3_o	Gp3_f	0.9	2.18612	2.0861	2.25401	0.356462	0.383166	0.393193	0.505138	0.353276	0.317192	0.376514	0.320314	0.334823
Bacteria	Acidobacteria	-	Acidobacteria_Gp3	Paludibaculum_o	Paludibaculum_f	0.89	0.00261185	0.00560276	0.00472043	0.0445578	0.0414233	0.0515663	0.044978	0.0457181	0.0341591	0.0478358	0.069018	0.0476125
Bacteria	Acidobacteria	-	Acidobacteria_Gp3	Solibacter_o	Solibacter_f	0.67	1.5645	1.43244	1.697	0.119845	0.107701	0.116024	0.162613	0.116373	0.11061	0.10493	0.0955634	0.101368
Bacteria	Acidobacteria	-	Acidobacteria_Gp4	Aridibacter_o	Aridibacter_f	0.74	0.018283	0.0168083	0.0188817	0.321123	0.333458	0.309398	0.354634	0.34912	0.357857	0.395031	0.391102	0.353254
Bacteria	Acidobacteria	-	Acidobacteria_Gp4	Blastocatella_o	Blastocatella_f	0.67	0.00522371	0.00933794	0	0.45787	0.478439	0.427034	0.385773	0.488352	0.486361	0.516935	0.513211	0.483804
Bacteria	Acidobacteria	-	Acidobacteria_Gp4	Gp4_o	Gp4_f	0.88	0.07052	0.0578952	0.0708065	0.425604	0.403877	0.352907	0.484379	0.49043	0.479854	0.408919	0.407029	0.402402
Bacteria	Acidobacteria	-	Acidobacteria_Gp5	Gp5_o	Gp5_f	0.99	0.0444015	0.0466897	0.0165215	0.253519	0.250611	0.178871	0.237	0.187029	0.169169	0.143507	0.215902	0.193522
Bacteria	Acidobacteria	-	Acidobacteria_Gp6	Gp6_o	Gp6_f	0.98	4.35657	4.74928	3.20989	19.5071	21.0927	19.1053	19.4841	22.3728	20.6533	20.1975	21.6663	22.4823
Bacteria	Acidobacteria	-	Acidobacteria_Gp7	Gp7_o	Gp7_f	0.97	0.731319	0.521057	0.663221	0.0199742	0.0269251	0.0209488	0.0709269	0.0249371	0.0292792	0.0231464	0.00707877	0.0230383
Bacteria	Acidobacteria	-	Acidobacteria_Gp9	Gp9_o	Gp9_f	1	0	0	0	0.0368754	0.0642061	0.0370633	0.0570875	0.066499	0.039039	0.0555513	0.0389332	0.0629713
Bacteria	Acidobacteria	-	Holophagae	Holophagales	Holophagaceae	0.93	0.201113	0.128864	0.198258	0	0.00207116	0.00161145	0	0	0	0	0	0
Bacteria	Actinobacteria	-	Actinobacteria	Acidimicrobiales	Acidimicrobiaceae	0.75	0.0626845	0.119526	0.118011	0.32266	0.325173	0.336793	0.23873	0.336651	0.352978	0.307075	0.276072	0.305641
Bacteria	Actinobacteria	-	Actinobacteria	Acidimicrobiales	Acidimicrobineae_incertae_sedis	0.64	0.101862	0.151275	0.148694	0.0798967	0.0434945	0.114413	0.0743867	0.0768895	0.078078	0.0663529	0.0778665	0.0598996
Bacteria	Actinobacteria	-	Actinobacteria	Acidimicrobiales	Iamiaceae	0.66	0.483193	0.569614	0.476764	0.597689	0.476368	0.707426	0.553576	0.590179	0.540039	0.495332	0.456581	0.48534
Bacteria	Actinobacteria	-	Actinobacteria	Actinomycetales	Acidothermaceae	0.83	0.0496252	0.0933794	0.0967689	0	0	0	0.00172992	0	0	0	0.00176969	0
Bacteria	Actinobacteria	-	Actinobacteria	Actinomycetales	Actinospicaceae	1	0.00522371	0.00373518	0.00472043	0	0	0	0	0	0	0	0	0
Bacteria	Actinobacteria	-	Actinobacteria	Actinomycetales	Cellulomonadaceae	1	0.0130593	0.00747035	0.00708065	0.0384119	0.0414233	0.0418976	0.0432481	0.0270152	0.0422922	0.0385773	0.0407029	0.0476125
Bacteria	Actinobacteria	-	Actinobacteria	Actinomycetales	Cryptosporangiaceae	0.84	0.0496252	0.104585	0.0967689	0	0	0	0.00864962	0	0	0	0	0
Bacteria	Actinobacteria	-	Actinobacteria	Actinomycetales	Demequinaceae	0.64	0.0156711	0	0.00472043	0.0522402	0.0352098	0.0483434	0.0259489	0.0290933	0.0471721	0.0246895	0.0389332	0.0445407
Bacteria	Actinobacteria	-	Actinobacteria	Actinomycetales	Dermacoccaceae	0.55	0	0	0	0.0061459	0.00414233	0.00966869	0.00518977	0.00623428	0.0065065	0.00154309	0.00530908	0.00614354
Bacteria	Actinobacteria	-	Actinobacteria	Actinomycetales	Geodermatophilaceae	0.7	0.00783556	0.00560276	0.0118011	0.0199742	0.0289963	0.0290061	0.0311386	0.0187029	0.0292792	0.0246895	0.0212363	0.0261101
Bacteria	Actinobacteria	-	Actinobacteria	Actinomycetales	Intrasporangiaceae	0.82	0.133204	0.175553	0.10621	0.192059	0.180191	0.206265	0.198941	0.168326	0.219594	0.1898	0.148654	0.19045
Bacteria	Actinobacteria	-	Actinobacteria	Actinomycetales	Kineosporiaceae	0.76	0.0679082	0.11579	0.141613	0.0230471	0.0103558	0.014503	0.0155693	0.00831238	0.00813312	0.0123447	0.0106182	0.0215024
Bacteria	Actinobacteria	-	Actinobacteria	Actinomycetales	Microbacteriaceae	0.83	0.133204	0.153142	0.174656	0.139819	0.190547	0.151476	0.157423	0.143389	0.165916	0.146594	0.123878	0.136694
Bacteria	Actinobacteria	-	Actinobacteria	Actinomycetales	Micrococcaceae	0.98	0.308199	0.431413	0.372914	1.28449	1.4436	1.43741	1.22479	1.091	1.50137	1.45976	1.18392	0.958393
Bacteria	Actinobacteria	-	Actinobacteria	Actinomycetales	Micromonosporaceae	0.86	0.0496252	0.0691008	0.0826076	0.132137	0.105629	0.124081	0.140124	0.0976705	0.128503	0.0910424	0.102642	0.116727
Bacteria	Actinobacteria	-	Actinobacteria	Actinomycetales	Mycobacteriaceae	0.96	0.198501	0.227846	0.226581	0.0752873	0.0787043	0.0580121	0.0813064	0.0685771	0.0731981	0.0570944	0.0760968	0.0522201
Bacteria	Actinobacteria	-	Actinobacteria	Actinomycetales	Nakamurellaceae	0.78	0.378719	0.438883	0.420118	0.459406	0.418375	0.423811	0.45843	0.357432	0.536786	0.418178	0.442423	0.422369
Bacteria	Actinobacteria	-	Actinobacteria	Actinomycetales	Nocardiaceae	0.97	0.0261185	0.0186759	0.00944086	0.0460943	0.0517791	0.046732	0.0363284	0.0498743	0.0374124	0.0416635	0.0477817	0.0368613
Bacteria	Actinobacteria	-	Actinobacteria	Actinomycetales	Nocardioidaceae	0.91	0.271633	0.349239	0.316269	0.742118	0.733192	0.844399	0.750787	0.600569	0.811686	0.72371	0.796362	0.688077
Bacteria	Actinobacteria	-	Actinobacteria	Actinomycetales	Pseudonocardiaceae	0.87	0.172382	0.222243	0.191178	0.093725	0.0745619	0.117636	0.100336	0.0997486	0.0959709	0.0570944	0.0707877	0.0721866
Bacteria	Actinobacteria	-	Actinobacteria	Actinomycetales	Sanguibacteraceae	1	0.00522371	0.00373518	0	0.0061459	0.0144982	0.00644579	0.0069197	0.00831238	0.00325325	0.0154309	0.0123878	0.013823
Bacteria	Actinobacteria	-	Actinobacteria	Actinomycetales	Streptomycetaceae	0.85	0.135816	0.10085	0.181737	0.133673	0.231971	0.182094	0.209321	0.147545	0.156156	0.191343	0.157503	0.133622
Bacteria	Actinobacteria	-	Actinobacteria	Actinomycetales	Streptosporangiaceae	1	0.00261185	0	0	0	0	0.00161145	0.00518977	0.00207809	0	0.00308618	0.00176969	0
Bacteria	Actinobacteria	-	Actinobacteria	Actinomycetales	Streptosporangineae_incertae_sedis	0.55	0.00261185	0.00373518	0.00708065	0	0	0	0	0.00207809	0	0	0.00176969	0
Bacteria	Actinobacteria	-	Actinobacteria	Actinomycetales	Thermomonosporaceae	0.64	2.75812	2.09543	2.67885	0.0153648	0.0103558	0.014503	0.0501678	0.00415619	0.0162662	0.00308618	0.0212363	0.00921532
Bacteria	Actinobacteria	-	Actinobacteria	Coriobacteriales	Coriobacteriaceae	0.57	0	0	0	0.00153648	0	0.00161145	0	0.00207809	0	0	0.00530908	0.00307177
Bacteria	Actinobacteria	-	Actinobacteria	Gaiellales	Gaiellaceae	0.85	2.85737	3.00682	3.36803	1.24455	1.16399	1.41163	1.34934	1.1097	1.17442	1.13726	1.15738	1.19646
Bacteria	Actinobacteria	-	Actinobacteria	Solirubrobacterales	Conexibacteraceae	0.7	1.06041	1.36521	1.64979	0.13521	0.0994159	0.148253	0.141854	0.110139	0.12525	0.12962	0.118569	0.133622
Bacteria	Actinobacteria	-	Actinobacteria	Solirubrobacterales	Solirubrobacteraceae	0.82	0.018283	0.0130731	0.0236022	0.101407	0.0973448	0.103133	0.0951458	0.0685771	0.100851	0.0879562	0.0566302	0.0645072
Bacteria	Actinobacteria	-	Thermoleophilia	Thermoleophilales	Thermoleophilaceae	0.57	0	0.00373518	0.0141613	0.0245836	0.0165693	0.0290061	0.0588174	0.0145467	0.0325325	0.0262325	0.0353938	0.0230383
Bacteria	Armatimonadetes	-	Armatimonadetes_gp2_c	Armatimonadetes_gp2_o	Armatimonadetes_gp2_f	0.99	0.00783556	0.00373518	0.00472043	0.0169012	0.0103558	0.00805724	0.0103795	0.0124686	0.013013	0.00925854	0.00884846	0.0122871
Bacteria	Armatimonadetes	-	Armatimonadetes_gp4_c	Armatimonadetes_gp4_o	Armatimonadetes_gp4_f	0.93	0.00261185	0.00560276	0	0.0338025	0.0434945	0.0435091	0.0397883	0.0374057	0.039039	0.0524651	0.0495514	0.0414689
Bacteria	Armatimonadetes	-	Armatimonadetes_gp5_c	Armatimonadetes_gp5_o	Armatimonadetes_gp5_f	0.88	0.0861911	0.102717	0.0826076	0.032266	0.0517791	0.0290061	0.0605473	0.0311714	0.0276526	0.0246895	0.0442423	0.039933
Bacteria	Armatimonadetes	-	Armatimonadia	Armatimonadales	Armatimonadaceae	0.95	0.0313422	0.0242786	0.0141613	0.0061459	0.0103558	0.0112801	0.0155693	0.00415619	0.0113864	0.0154309	0.00884846	0.0107512
Bacteria	Armatimonadetes	-	Chthonomonadetes	Chthonomonadales	Chthonomonadaceae	0.99	0.0313422	0.0466897	0.033043	0.00921886	0.012427	0.00322289	0.0138394	0.00623428	0.00813312	0.00617236	0.0106182	0.00767943
Bacteria	Bacteroidetes	-	Bacteroidia	Bacteroidales	Marinilabiliaceae	0.59	0.00261185	0	0	0.0061459	0.012427	0.00644579	0.00518977	0.00415619	0.00325325	0.00925854	0.0123878	0.00921532
Bacteria	Bacteroidetes	-	Bacteroidia	Bacteroidales	Porphyromonadaceae	0.54	0	0	0.00236022	0.00307295	0.00207116	0.00161145	0.00345985	0	0.0146396	0.00771545	0.00353938	0.00307177
Bacteria	Bacteroidetes	-	Bacteroidia	Bacteroidales	Prolixibacteraceae	0.75	0	0	0	0.0061459	0.00828466	0.00805724	0.00518977	0.00415619	0.00162663	0.00771545	0.00353938	0.00460766
Bacteria	Bacteroidetes	-	Cytophagia	Cytophagales	Chryseolinea_f	0.66	0.14104	0.123261	0.0613656	1.11241	1.04594	1.12479	0.67986	0.947611	0.806806	1.04622	0.852992	0.88467
Bacteria	Bacteroidetes	-	Cytophagia	Cytophagales	Cyclobacteriaceae	1	0	0	0	0.0107553	0.00414233	0.0177259	0.0069197	0.0124686	0	0.0154309	0.00707877	0.0107512
Bacteria	Bacteroidetes	-	Cytophagia	Cytophagales	Cytophagaceae	0.85	0.201113	0.253992	0.207699	0.368754	0.333458	0.348073	0.304467	0.334573	0.442442	0.422807	0.382254	0.316393
Bacteria	Bacteroidetes	-	Cytophagia	Cytophagales	Flammeovirgaceae	0.56	0.00261185	0	0	0.0107553	0.00414233	0	0	0.00623428	0.00162663	0.00308618	0.00530908	0.00460766
Bacteria	Bacteroidetes	-	Cytophagia	Cytophagales	Ohtaekwangia_f	0.9	0.00783556	0.00186759	0.00236022	0.972589	0.733192	0.799278	0.634882	0.814613	0.912536	1.11257	0.973331	0.84013
Bacteria	Bacteroidetes	-	Flavobacteriia	Flavobacteriales	Cryomorphaceae	0.83	0	0	0	0.029193	0.049708	0.0370633	0.0121095	0.0270152	0.0227727	0.0493789	0.0389332	0.0261101
Bacteria	Bacteroidetes	-	Flavobacteriia	Flavobacteriales	Flavobacteriaceae	0.99	0.018283	0.0168083	0.0165215	2.33852	2.63245	2.01431	1.60018	1.79755	2.66278	3.96574	1.85641	1.46831
Bacteria	Bacteroidetes	-	Sphingobacteriia	Sphingobacteriales	Chitinophagaceae	0.82	1.40779	1.96657	1.24147	2.28474	1.86819	1.87734	1.70917	1.79963	2.28541	2.72973	1.92543	1.53128
Bacteria	Bacteroidetes	-	Sphingobacteriia	Sphingobacteriales	Saprospiraceae	0.7	0.00261185	0.00560276	0	0.61459	0.581997	0.58979	0.430751	0.513289	0.572572	0.611064	0.426496	0.51145
Bacteria	Bacteroidetes	-	Sphingobacteriia	Sphingobacteriales	Sphingobacteriaceae	0.9	0.566772	0.685405	0.455522	0.167476	0.149124	0.117636	0.131474	0.0914362	0.198448	0.220662	0.122109	0.10444
Bacteria	BRC1	-	BRC1amily_incertae_sedis_c	BRC1amily_incertae_sedis_o	BRC1_family_incertae_sedis	0.88	0	0	0.00472043	0.0138283	0.0227828	0.032229	0.0155693	0.0187029	0.0243994	0.00771545	0.0141575	0.0261101
Bacteria	candidate division WPS-1	-	WPS-1amily_incertae_sedis_c	WPS-1amily_incertae_sedis_o	WPS-1_family_incertae_sedis	0.89	1.19362	1.06826	0.849678	0.80204	0.789114	0.710648	1.07601	0.879034	0.7759	0.771545	0.74681	0.784838
Bacteria	candidate division WPS-2	-	WPS-2amily_incertae_sedis_c	WPS-2amily_incertae_sedis_o	WPS-2_family_incertae_sedis	0.84	0.38133	0.459427	0.43192	0	0	0	0.00172992	0	0	0	0	0
Bacteria	Candidatus Saccharibacteria	-	Saccharibacteriaamily_incertae_sedis_c	Saccharibacteriaamily_incertae_sedis_o	Saccharibacteria_family_incertae_sedis	0.87	0.0365659	0.0578952	0.122731	0.032266	0.0393521	0.0531778	0.0363284	0.0290933	0.0341591	0.0617236	0.0300848	0.0291818
Bacteria	Chlamydiae	-	Chlamydiia	Chlamydiales	Parachlamydiaceae	0.73	0.0235067	0.0616304	0.054285	0.096798	0.049708	0.0418976	0.044978	0.0457181	0.078078	0.0756114	0.0707877	0.0476125
Bacteria	Chlamydiae	-	Chlamydiia	Chlamydiales	Simkaniaceae	0.62	0.0287304	0.0485573	0.0377635	0.0061459	0.012427	0.00644579	0.0069197	0.00831238	0.00813312	0.0123447	0.0176969	0.013823
Bacteria	Chloroflexi	-	Anaerolineae	Anaerolineales	Anaerolineaceae	0.71	0.232455	0.259595	0.186457	0.751337	0.724908	0.628465	0.707539	0.575632	0.562812	0.691305	0.63001	0.508378
Bacteria	Chloroflexi	-	Ardenticatenia	Ardenticatenales	Ardenticatenaceae	0.62	0	0.0112055	0	0	0	0	0	0	0	0	0	0
Bacteria	Chloroflexi	-	Caldilineae	Caldilineales	Caldilineaceae	0.74	0.0365659	0.063498	0.0354032	0.6192	0.387308	0.535001	0.46362	0.517446	0.536786	0.506134	0.541526	0.505306
Bacteria	Chloroflexi	-	Dehalococcoidetes	Dehalogenimonas_o	Dehalogenimonas_f	1	0	0	0	0.00153648	0	0	0	0	0.00162663	0	0	0.00153589
Bacteria	Chloroflexi	-	Ktedonobacteria	Ktedonobacterales	Ktedonobacteraceae	0.7	0.0365659	0.0280138	0.0354032	0	0	0	0.0501678	0	0	0	0	0.00153589
Bacteria	Chloroflexi	-	Thermomicrobia	Sphaerobacterales	Sphaerobacteraceae	0.6	0.0104474	0.0130731	0.00944086	0.10909	0.0807754	0.0837953	0.107255	0.0623428	0.0878377	0.08487	0.107951	0.113656
Bacteria	Cyanobacteria/Chloroplast	-	Chloroplast	Chloroplast_o	Chloroplast	0.82	0.222007	0.192362	0.306828	0.029193	0.0144982	0.032229	0.0518977	0.0103905	0.0276526	0.0185171	0.0194666	0.0291818
Bacteria	Firmicutes	-	Bacilli	Bacillales	Alicyclobacillaceae	0.94	0.0130593	0.00373518	0.0236022	0.00153648	0.0062135	0.00483434	0	0	0.00325325	0.00154309	0.00176969	0.00307177
Bacteria	Firmicutes	-	Bacilli	Bacillales	Bacillaceae 1	0.75	0.0261185	0.0354842	0.0283226	0.0338025	0.0165693	0.0225603	0.0726568	0.0207809	0.0292792	0.033948	0.0336242	0.0337895
Bacteria	Firmicutes	-	Bacilli	Bacillales	Bacillaceae 2	1	0	0	0	0	0	0	0.00172992	0	0	0.00154309	0.00176969	0.00153589
Bacteria	Firmicutes	-	Bacilli	Bacillales	Paenibacillaceae 1	0.88	0.0261185	0.0168083	0.0472043	0.0460943	0.0600638	0.0435091	0.046708	0.022859	0.0422922	0.0354911	0.0407029	0.0322536
Bacteria	Firmicutes	-	Bacilli	Bacillales	Staphylococcaceae	1	0	0.00186759	0	0	0	0.00161145	0	0	0.00162663	0	0	0
Bacteria	Firmicutes	-	Clostridia	Clostridiales	Clostridiaceae 1	0.88	0.0391778	0.0933794	0.0401237	0.122918	0.0517791	0.0418976	0.0657371	0.022859	0.0862111	0.0663529	0.104412	0.0645072
Bacteria	Firmicutes	-	Clostridia	Clostridiales	Clostridiales_incertae_sedis	0.82	0	0	0	0	0	0	0.00345985	0	0	0	0	0
Bacteria	Firmicutes	-	Clostridia	Clostridiales	Eubacteriaceae	0.85	0	0	0	0.00460943	0	0.00161145	0	0.00207809	0	0.00308618	0.00176969	0.00153589
Bacteria	Firmicutes	-	Clostridia	Clostridiales	Gracilibacteraceae	0.8	0.00261185	0	0	0.00460943	0.00207116	0.00322289	0	0.00207809	0.00325325	0.00154309	0.00353938	0.00153589
Bacteria	Firmicutes	-	Clostridia	Clostridiales	Heliobacteriaceae	0.8	0	0.00186759	0	0	0	0	0	0	0.00325325	0.00771545	0	0
Bacteria	Firmicutes	-	Clostridia	Clostridiales	Lachnospiraceae	0.82	0.00783556	0	0.00472043	0.0061459	0.0062135	0.00322289	0	0.00415619	0.00162663	0.00308618	0.00353938	0.00153589
Bacteria	Firmicutes	-	Clostridia	Clostridiales	Peptococcaceae 1	0.94	0.00783556	0.0130731	0.0141613	0.0122918	0.0103558	0.00966869	0.00172992	0	0.0146396	0.0108016	0.0159272	0.00460766
Bacteria	Firmicutes	-	Clostridia	Clostridiales	Peptostreptococcaceae	0.99	0	0	0	0.00307295	0.00207116	0.00483434	0.00172992	0.00415619	0.0065065	0	0.0106182	0.00460766
Bacteria	Firmicutes	-	Clostridia	Clostridiales	Ruminococcaceae	0.86	0.0130593	0.00560276	0.0188817	0.0215107	0.0165693	0.0209488	0.0155693	0.00623428	0.0292792	0.0216033	0.0141575	0.0184306
Bacteria	Firmicutes	-	Clostridia	Thermoanaerobacterales	Thermoanaerobacteraceae	0.63	0	0.00186759	0.00236022	0	0	0	0	0.00207809	0	0	0	0
Bacteria	Firmicutes	-	Erysipelotrichia	Erysipelotrichales	Erysipelotrichaceae	0.94	0	0.00373518	0.00944086	0.00460943	0.00414233	0.00161145	0.00345985	0	0.00325325	0.00154309	0.00176969	0.00307177
Bacteria	Firmicutes	-	Negativicutes	Selenomonadales	Veillonellaceae	0.73	0.00522371	0.00373518	0.00708065	0.0061459	0.00828466	0.00644579	0.0138394	0	0.0065065	0.00771545	0.0106182	0.00614354
Bacteria	Gemmatimonadetes	-	Gemmatimonadetes	Gemmatimonadales	Gemmatimonadaceae	0.89	0.133204	0.11579	0.132172	0.112163	0.128412	0.135362	0.207591	0.124686	0.113864	0.126533	0.102642	0.124407
Bacteria	Hydrogenedentes	-	Hydrogenedens_c	Hydrogenedens_o	Hydrogenedens_f	0.76	0	0	0	0.0138283	0.0331386	0.0161145	0.0103795	0.0103905	0.0211461	0.0200602	0.00707877	0.0261101
Bacteria	Ignavibacteriae	-	Ignavibacteria	Ignavibacteriales	Ignavibacteriaceae	0.83	0.0104474	0.00186759	0.00472043	0.0184377	0.0207117	0.0112801	0.0138394	0.0249371	0.013013	0.0138878	0.00530908	0.00307177
Bacteria	Latescibacteria	-	Latescibacteriaamily_incertae_sedis_c	Latescibacteriaamily_incertae_sedis_o	Latescibacteria_family_incertae_sedis	0.71	0.0757437	0.0354842	0.0212419	0.13521	0.111843	0.117636	0.119365	0.147545	0.100851	0.112646	0.129188	0.101368
Bacteria	Microgenomates	-	Microgenomatesamily_incertae_sedis_c	Microgenomatesamily_incertae_sedis_o	Microgenomates_family_incertae_sedis	0.93	0.018283	0.0747035	0.0165215	0.0061459	0.00414233	0.00322289	0.00172992	0.00207809	0.00162663	0.00154309	0	0.00307177
Bacteria	Nitrospirae	-	Nitrospira	Nitrospirales	Nitrospiraceae	0.95	0.0757437	0.0597628	0.0448441	0.548522	0.532289	0.525332	0.435941	0.401072	0.465215	0.428979	0.52029	0.506842
Bacteria	Parcubacteria	-	Parcubacteriaamily_incertae_sedis_c	Parcubacteriaamily_incertae_sedis_o	Parcubacteria_family_incertae_sedis	0.79	0.0757437	0.0691008	0.054285	0.150575	0.165693	0.141807	0.0761167	0.168326	0.151276	0.199059	0.191127	0.148981
Bacteria	Planctomycetes	-	Phycisphaerae	Tepidisphaerales	Tepidisphaeraceae	0.74	0.0208948	0.031749	0.0236022	0.0384119	0.0269251	0.0338404	0.0380583	0.0270152	0.0471721	0.0308618	0.0424726	0.0322536
Bacteria	Planctomycetes	-	Planctomycetia	Candidatus Brocadiales	Candidatus Brocadiaceae	0.58	0.00783556	0.00747035	0.00472043	0.122918	0.113914	0.127304	0.100336	0.128842	0.141516	0.141964	0.1168	0.116727
Bacteria	Planctomycetes	-	Planctomycetia	Planctomycetales	Planctomycetaceae	0.79	12.1817	12.3821	11.5179	12.0921	12.3193	11.7894	12.0887	12.8717	12.3558	12.3077	13.5381	12.7095
Bacteria	Proteobacteria	-	Alphaproteobacteria	Alphaproteobacteria_incertae_sedis	Geminicoccus_f	0.79	0.00783556	0.00560276	0.00944086	0.101407	0.0849178	0.104744	0.102066	0.0727333	0.0959709	0.0972147	0.0955634	0.113656
Bacteria	Proteobacteria	-	Alphaproteobacteria	Alphaproteobacteria_incertae_sedis	Rhizomicrobium_f	0.81	1.01079	1.00476	1.00309	0.0507037	0.0538503	0.0564007	0.102066	0.0415619	0.065065	0.033948	0.0424726	0.0568278
Bacteria	Proteobacteria	-	Alphaproteobacteria	Caulobacterales	Caulobacteraceae	0.9	0.608562	0.547203	0.585334	0.115236	0.147053	0.11119	0.143584	0.128842	0.136636	0.115732	0.0991028	0.133622
Bacteria	Proteobacteria	-	Alphaproteobacteria	Caulobacterales	Hyphomonadaceae	0.6	0	0	0	0	0	0.00161145	0.00172992	0.00207809	0.00162663	0	0	0
Bacteria	Proteobacteria	-	Alphaproteobacteria	Rhizobiales	Aurantimonadaceae	0.98	0	0	0	0	0	0	0	0.0103905	0	0	0	0
Bacteria	Proteobacteria	-	Alphaproteobacteria	Rhizobiales	Beijerinckiaceae	0.84	0.11231	0.143804	0.0991291	0.00307295	0	0	0	0	0	0	0	0
Bacteria	Proteobacteria	-	Alphaproteobacteria	Rhizobiales	Bradyrhizobiaceae	0.81	0.587667	0.653656	0.627818	0.603835	0.581997	0.535001	0.788845	0.529914	0.553052	0.495332	0.529138	0.539096
Bacteria	Proteobacteria	-	Alphaproteobacteria	Rhizobiales	Hyphomicrobiaceae	0.77	1.30331	1.40629	1.4775	1.67783	1.717	1.72103	1.80777	1.68533	1.73073	1.57241	1.64935	1.79084
Bacteria	Proteobacteria	-	Alphaproteobacteria	Rhizobiales	Methylobacteriaceae	0.81	0.00261185	0	0.00236022	0.0507037	0.0559215	0.0531778	0.0501678	0.0498743	0.0487987	0.0493789	0.0601695	0.0583637
Bacteria	Proteobacteria	-	Alphaproteobacteria	Rhizobiales	Methylocystaceae	0.72	0.195889	0.235316	0.243102	0.0722144	0.0662773	0.061235	0.0570875	0.0561086	0.0666916	0.0462927	0.0637089	0.0645072
Bacteria	Proteobacteria	-	Alphaproteobacteria	Rhizobiales	Phyllobacteriaceae	0.64	0.0130593	0.0205435	0.0212419	0.554668	0.60478	0.539835	0.646992	0.623428	0.639263	0.533909	0.583998	0.602067
Bacteria	Proteobacteria	-	Alphaproteobacteria	Rhizobiales	Rhizobiaceae	0.86	0.0444015	0.0485573	0.0354032	0.613054	0.691769	0.657471	0.726568	0.716943	0.894644	0.746856	0.753889	0.774087
Bacteria	Proteobacteria	-	Alphaproteobacteria	Rhizobiales	Rhizobiales_incertae_sedis	0.66	0.104474	0.10832	0.0849678	0.10909	0.120128	0.124081	0.159153	0.143389	0.105731	0.106473	0.123878	0.11212
Bacteria	Proteobacteria	-	Alphaproteobacteria	Rhizobiales	Rhodobiaceae	0.57	0.0470133	0.0578952	0.0566452	0.132137	0.111843	0.116024	0.122825	0.0914362	0.0975975	0.0894993	0.122109	0.113656
Bacteria	Proteobacteria	-	Alphaproteobacteria	Rhizobiales	Roseiarcaceae	0.94	2.21485	2.17014	2.59152	0	0	0	0.0172992	0	0	0	0.00176969	0
Bacteria	Proteobacteria	-	Alphaproteobacteria	Rhizobiales	Xanthobacteraceae	0.79	1.8727	1.29424	1.75836	0.0845062	0.0807754	0.0531778	0.320036	0.0685771	0.052052	0.067896	0.0637089	0.0737225
Bacteria	Proteobacteria	-	Alphaproteobacteria	Rhodobacterales	Rhodobacteraceae	0.7	0.018283	0.0373518	0.0283226	1.20767	1.12671	1.32622	1.14694	1.03489	1.13376	0.949001	0.994567	1.09969
Bacteria	Proteobacteria	-	Alphaproteobacteria	Rhodospirillales	Acetobacteraceae	0.83	0.778332	0.847885	0.955888	0.0276566	0.0331386	0.0531778	0.0743867	0.0477962	0.0487987	0.0385773	0.0336242	0.0522201
Bacteria	Proteobacteria	-	Alphaproteobacteria	Rhodospirillales	Reyranella_f	0.99	0.391778	0.390326	0.295027	0.338025	0.439087	0.472154	0.394423	0.332495	0.357857	0.371885	0.334472	0.376292
Bacteria	Proteobacteria	-	Alphaproteobacteria	Rhodospirillales	Rhodospirillaceae	0.75	1.53316	1.38388	1.53414	0.617663	0.656559	0.696145	0.633152	0.656678	0.582332	0.538539	0.559223	0.600531
Bacteria	Proteobacteria	-	Alphaproteobacteria	Sneathiellales	Sneathiellaceae	0.58	0	0.00560276	0	0	0	0	0	0	0	0	0	0
Bacteria	Proteobacteria	-	Alphaproteobacteria	Sphingomonadales	Erythrobacteraceae	0.74	0	0	0	0.331879	0.308604	0.373856	0.311386	0.415619	0.315565	0.353368	0.341551	0.356326
Bacteria	Proteobacteria	-	Alphaproteobacteria	Sphingomonadales	Sphingomonadaceae	0.83	0.104474	0.0989822	0.10385	0.416385	0.490866	0.462485	0.588174	0.565242	0.502627	0.580202	0.435344	0.453086
Bacteria	Proteobacteria	-	Betaproteobacteria	Burkholderiales	Burkholderiaceae	0.8	2.24358	2.74909	2.53015	0.125991	0.128412	0.14503	0.0882261	0.128842	0.078078	0.0972147	0.106182	0.118263
Bacteria	Proteobacteria	-	Betaproteobacteria	Burkholderiales	Burkholderiales_incertae_sedis	0.78	0.135816	0.128864	0.0967689	0.273493	0.281678	0.27878	0.23008	0.249371	0.253753	0.229921	0.238908	0.231919
Bacteria	Proteobacteria	-	Betaproteobacteria	Burkholderiales	Comamonadaceae	0.75	1.38689	1.43618	1.54358	1.71624	1.77913	1.85639	1.65208	1.75183	1.82833	1.92578	1.78385	1.85228
Bacteria	Proteobacteria	-	Betaproteobacteria	Burkholderiales	Oxalobacteraceae	0.87	0.104474	0.153142	0.136893	0.127528	0.180191	0.103133	0.159153	0.155857	0.136636	0.168197	0.132727	0.152053
Bacteria	Proteobacteria	-	Betaproteobacteria	Gallionellales	Gallionellaceae	0.78	0.924596	0.683537	0.618377	0.00153648	0.00207116	0	0	0	0.00162663	0	0.00176969	0.00307177
Bacteria	Proteobacteria	-	Betaproteobacteria	Methylophilales	Methylophilaceae	0.83	0	0.00186759	0	0.0122918	0.0227828	0.0161145	0.0172992	0.0124686	0.00813312	0.0262325	0.00884846	0.0506842
Bacteria	Proteobacteria	-	Betaproteobacteria	Neisseriales	Neisseriaceae	0.7	0.018283	0.0112055	0.0118011	0.0553131	0.024854	0.0741266	0.0328686	0.0415619	0.0374124	0.050922	0.0495514	0.0491484
Bacteria	Proteobacteria	-	Betaproteobacteria	Nitrosomonadales	Nitrosomonadaceae	0.76	0.258573	0.229713	0.285586	0.597689	0.561286	0.522109	0.608933	0.546539	0.40503	0.362626	0.476047	0.586708
Bacteria	Proteobacteria	-	Betaproteobacteria	Rhodocyclales	Rhodocyclaceae	0.68	0.255962	0.265197	0.191178	0.497818	0.482581	0.428645	0.518977	0.434322	0.365991	0.410462	0.430035	0.469981
Bacteria	Proteobacteria	-	Deltaproteobacteria	Bdellovibrionales	Bacteriovoracaceae	0.83	0	0	0	0.0875791	0.0911313	0.0789609	0.0588174	0.0706552	0.0862111	0.0910424	0.0973331	0.0783302
Bacteria	Proteobacteria	-	Deltaproteobacteria	Bdellovibrionales	Bdellovibrionaceae	0.78	0.0208948	0.0653656	0.0212419	0.0875791	0.0807754	0.075738	0.0588174	0.0748114	0.0797046	0.0617236	0.0867149	0.0752584
Bacteria	Proteobacteria	-	Deltaproteobacteria	Bdellovibrionales	Pseudobacteriovoracaceae	0.61	0	0	0	0.00460943	0	0.00322289	0.00345985	0.00207809	0.00325325	0.00462927	0.00176969	0.00460766
Bacteria	Proteobacteria	-	Deltaproteobacteria	Deltaproteobacteria_incertae_sedis	Deferrisoma_f	0.7	0	0	0	0.00460943	0	0.00322289	0.00345985	0.00207809	0	0.00154309	0.00176969	0.00153589
Bacteria	Proteobacteria	-	Deltaproteobacteria	Desulfobacterales	Desulfobacteraceae	0.57	0	0	0	0	0	0.00161145	0.00518977	0	0	0	0	0
Bacteria	Proteobacteria	-	Deltaproteobacteria	Desulfobacterales	Desulfobulbaceae	0.91	0.00522371	0.00933794	0	0.0215107	0.00828466	0.0128916	0.0190292	0.00207809	0.0211461	0.00462927	0.00884846	0.0107512
Bacteria	Proteobacteria	-	Deltaproteobacteria	Desulfovibrionales	Desulfovibrionaceae	0.92	0.0104474	0.00560276	0.0165215	0	0	0	0	0	0	0	0	0
Bacteria	Proteobacteria	-	Deltaproteobacteria	Desulfuromonadales	Desulfuromonadaceae	0.83	0	0	0	0.0752873	0.037281	0.0741266	0.0484379	0.0394838	0.0683182	0.0601805	0.0849452	0.0583637
Bacteria	Proteobacteria	-	Deltaproteobacteria	Desulfuromonadales	Geobacteraceae	0.95	0.216784	0.173686	0.127452	0.361072	0.24854	0.251386	0.245649	0.22859	0.2505	0.208317	0.334472	0.241134
Bacteria	Proteobacteria	-	Deltaproteobacteria	Myxococcales	Cystobacteraceae	0.68	0.0757437	0.0336166	0.0613656	0.0338025	0.0559215	0.0676808	0.0536277	0.0290933	0.0406656	0.0277756	0.0371635	0.0353254
Bacteria	Proteobacteria	-	Deltaproteobacteria	Myxococcales	Haliangiaceae	0.59	0.216784	0.141937	0.122731	0.0906521	0.0932024	0.104744	0.0986057	0.105983	0.11061	0.0817838	0.0937937	0.133622
Bacteria	Proteobacteria	-	Deltaproteobacteria	Myxococcales	Kofleriaceae	0.59	0.00261185	0.00747035	0.00472043	0.0491672	0.0352098	0.0418976	0.0328686	0.0394838	0.0195195	0.0108016	0.0247757	0.0307177
Bacteria	Proteobacteria	-	Deltaproteobacteria	Myxococcales	Labilitrichaceae	0.79	0.154099	0.117658	0.151054	0.061459	0.0662773	0.0660694	0.0743867	0.0477962	0.052052	0.0447496	0.0583998	0.0767943
Bacteria	Proteobacteria	-	Deltaproteobacteria	Myxococcales	Myxococcaceae	0.69	0.114922	0.0765711	0.115651	0.0906521	0.0559215	0.0789609	0.105525	0.0561086	0.0748247	0.0694391	0.104412	0.109048
Bacteria	Proteobacteria	-	Deltaproteobacteria	Myxococcales	Nannocystaceae	0.67	0.00783556	0.00373518	0	0.0384119	0.0289963	0.0483434	0.0242189	0.0270152	0.0292792	0.0231464	0.0247757	0.0353254
Bacteria	Proteobacteria	-	Deltaproteobacteria	Myxococcales	Phaselicystidaceae	0.7	0	0	0	0.0199742	0.012427	0.0306175	0.0069197	0.0145467	0.00975975	0.0231464	0.0194666	0.0168947
Bacteria	Proteobacteria	-	Deltaproteobacteria	Myxococcales	Polyangiaceae	0.69	0.206336	0.164348	0.167575	0.353389	0.401806	0.480211	0.434211	0.376135	0.356231	0.308618	0.398181	0.419297
Bacteria	Proteobacteria	-	Deltaproteobacteria	Myxococcales	Sandaracinaceae	0.76	0.0104474	0.00747035	0.00472043	0.0261201	0.062135	0.0580121	0.0588174	0.0581867	0.0341591	0.0462927	0.0513211	0.0491484
Bacteria	Proteobacteria	-	Deltaproteobacteria	Myxococcales	Vulgatibacteraceae	0.55	0.00261185	0	0	0.00307295	0.00414233	0.00644579	0.00172992	0.00207809	0.00325325	0	0.00707877	0.00614354
Bacteria	Proteobacteria	-	Deltaproteobacteria	Syntrophobacterales	Syntrophaceae	1	0.00783556	0.00747035	0.00708065	0	0	0	0	0	0	0	0	0
Bacteria	Proteobacteria	-	Deltaproteobacteria	Syntrophobacterales	Syntrophobacteraceae	0.72	0.0914148	0.0597628	0.0778871	0.0169012	0.024854	0.00322289	0.0363284	0.0270152	0.00975975	0.0154309	0.00707877	0.0199665
Bacteria	Proteobacteria	-	Gammaproteobacteria	Aeromonadales	Aeromonadaceae	1	0	0	0	0.0184377	0.00414233	0.0225603	0.0155693	0.0166248	0.0146396	0.016974	0.00884846	0.0122871
Bacteria	Proteobacteria	-	Gammaproteobacteria	Alteromonadales	Alteromonadaceae	0.75	0	0.00933794	0.00236022	0.185914	0.196761	0.15631	0.153963	0.176638	0.162662	0.158938	0.1752	0.148981
Bacteria	Proteobacteria	-	Gammaproteobacteria	Chromatiales	Ectothiorhodospiraceae	0.6	0	0	0.00236022	0.0583861	0.0393521	0.0499549	0.0657371	0.0644209	0.0569319	0.0524651	0.0619392	0.0430048
Bacteria	Proteobacteria	-	Gammaproteobacteria	Chromatiales	Thioalkalispiraceae	0.7	0	0	0	0.0261201	0.0289963	0.0112801	0.022489	0.0270152	0.0146396	0.016974	0.0176969	0.0307177
Bacteria	Proteobacteria	-	Gammaproteobacteria	Enterobacteriales	Enterobacteriaceae	0.79	0.0679082	0.0728359	0.0849678	0.0691414	0.207117	0.114413	0.0813064	0.0955924	0.105731	0.134249	0.127418	0.101368
Bacteria	Proteobacteria	-	Gammaproteobacteria	Gammaproteobacteria_incertae_sedis	Porticoccus_f	0.52	0	0.00373518	0	0	0	0.00161145	0	0.00415619	0.00162663	0.00308618	0.00176969	0.00614354
Bacteria	Proteobacteria	-	Gammaproteobacteria	Gammaproteobacteria_incertae_sedis	Simiduia_f	0.59	0	0	0	0	0	0.00161145	0	0	0	0.016974	0	0
Bacteria	Proteobacteria	-	Gammaproteobacteria	Legionellales	Coxiellaceae	0.9	0.0208948	0.0280138	0.0118011	0.032266	0.0289963	0.0402862	0.0276788	0.0270152	0.0569319	0.050922	0.0318545	0.0337895
Bacteria	Proteobacteria	-	Gammaproteobacteria	Legionellales	Legionellaceae	0.92	0.0156711	0.0168083	0.0401237	0.0399484	0.0455656	0.0338404	0.0363284	0.0270152	0.0439189	0.0462927	0.0530908	0.0353254
Bacteria	Proteobacteria	-	Gammaproteobacteria	Methylococcales	Methylococcaceae	0.6	0	0.00186759	0.00708065	0.0107553	0.0144982	0.0128916	0.0121095	0.0103905	0.0195195	0.00617236	0.0123878	0.00921532
Bacteria	Proteobacteria	-	Gammaproteobacteria	Oceanospirillales	Oceanospirillaceae	0.51	0	0	0	0.00307295	0.0103558	0	0.00345985	0.00207809	0.00325325	0.00617236	0.00176969	0.00614354
Bacteria	Proteobacteria	-	Gammaproteobacteria	Pseudomonadales	Moraxellaceae	0.85	0.399613	0.547203	0.481484	0.0368754	0.049708	0.0547892	0.044978	0.04364	0.0715715	0.0725253	0.0583998	0.0291818
Bacteria	Proteobacteria	-	Gammaproteobacteria	Pseudomonadales	Pseudomonadaceae	0.92	0.159323	0.132599	0.10621	0.656075	0.79947	0.649413	0.716189	0.910206	0.805179	1.17429	0.858301	0.778694
Bacteria	Proteobacteria	-	Gammaproteobacteria	Xanthomonadales	Sinobacteraceae	0.74	0.514535	0.545336	0.54993	0.208961	0.184334	0.217545	0.273328	0.253528	0.222848	0.239179	0.261914	0.264172
Bacteria	Proteobacteria	-	Gammaproteobacteria	Xanthomonadales	Xanthomonadaceae	0.86	2.67976	3.15062	2.96915	0.611517	0.795327	0.657471	0.795765	0.648366	0.762887	0.776175	0.621162	0.663503
Bacteria	Proteobacteria	-	Oligoflexia	Oligoflexales	Oligoflexaceae	0.84	0.00522371	0	0	0.121382	0.126341	0.0999098	0.0951458	0.112217	0.121997	0.08487	0.123878	0.107512
Bacteria	Spirochaetes	-	Spirochaetia	Spirochaetales	Leptospiraceae	1	0	0	0	0.0061459	0.0062135	0.00966869	0.00864962	0.0103905	0.0065065	0.0123447	0.00530908	0.00767943
Bacteria	Spirochaetes	-	Spirochaetia	Spirochaetales	Spirochaetaceae	0.76	0.0104474	0.00747035	0.00944086	0.00153648	0.00207116	0.00966869	0.00518977	0.0103905	0	0.00462927	0.00884846	0.00153589
Bacteria	SR1	-	SR1amily_incertae_sedis_c	SR1amily_incertae_sedis_o	SR1_family_incertae_sedis	0.72	0	0	0	0.00460943	0	0.00322289	0.00518977	0.00207809	0.00487987	0.0138878	0.00353938	0.00614354
Bacteria	Verrucomicrobia	-	Opitutae	Opitutales	Opitutaceae	0.91	0.757437	0.831077	0.726947	0.208961	0.165693	0.261055	0.209321	0.259762	0.208208	0.206774	0.240678	0.20888
Bacteria	Verrucomicrobia	-	Opitutae	Puniceicoccales	Puniceicoccaceae	0.57	0	0.0112055	0.00236022	0	0	0	0	0	0.00325325	0	0	0
Bacteria	Verrucomicrobia	-	Spartobacteria	Spartobacteriaamily_incertae_sedis_o	Spartobacteria_family_incertae_sedis	0.82	4.20769	3.63619	2.96443	1.1247	1.15778	1.14574	2.97374	1.28842	1.18906	1.11257	1.18923	1.29168
Bacteria	Verrucomicrobia	-	Spartobacteria	Terrimicrobium_o	Terrimicrobium_f	0.75	0.0156711	0.0224111	0.0118011	0.0399484	0.0227828	0.0451205	0.0311386	0.0498743	0.0374124	0.0354911	0.0194666	0.0445407
Bacteria	Verrucomicrobia	-	Subdivision3	Limisphaera_o	Limisphaera_f	0.63	0	0	0	0.0230471	0.0207117	0.0306175	0.0121095	0.0145467	0.0227727	0.016974	0.0247757	0.0184306
Bacteria	Verrucomicrobia	-	Subdivision3	Subdivision3amily_incertae_sedis_o	Subdivision3_family_incertae_sedis	0.93	2.5126	2.52871	2.27525	1.50114	1.27998	1.23115	1.2023	1.34868	1.12562	1.32089	1.26356	1.32393
Bacteria	Verrucomicrobia	-	Subdivision5	Subdivision5amily_incertae_sedis_o	Subdivision5_family_incertae_sedis	0.65	0	0	0	0.0169012	0.0207117	0.0209488	0.0138394	0.0166248	0.00813312	0.0231464	0.0123878	0.013823
Bacteria	Verrucomicrobia	-	Verrucomicrobiae	Verrucomicrobiales	Verrucomicrobiaceae	0.78	0.0835793	0.0672332	0.0495645	1.89294	1.99867	2.11905	2.2143	2.38357	2.22685	2.21588	2.39085	2.50964
Genus								SoilA	SoilA	SoilA	SoilN	SoilN	SoilN	SoilN	SoilN	SoilN	SoilN	SoilN	SoilN
								t0	t0	t0	t0	t0	t0	t3h	t 3h	t 12h	t 12h	t 27h	t 27h
Domain	Phylum	SubPhylum	Class	Order	Family	Genus	RDPconf	replicate 1	replicate 2	replicate 3	replicate 1	replicate 2	replicate 3	replicate 1	replicate 2	replicate 1	replicate 2	replicate 1	replicate 2
Unclassified	-	-	-	-	-	-	0.83	26.5573	27.4704	26.9088	35.5925	34.2778	36.4912	34.1193	34.5192	33.7378	32.8092	34.3373	34.4607
Archaea	Euryarchaeota	-	Methanobacteria	Methanobacteriales	Methanobacteriaceae	Methanobacterium	1	0.0208948	0.0186759	0.0141613	0	0	0	0	0	0	0.00154309	0	0
Archaea	Euryarchaeota	-	Methanomicrobia	Methanosarcinales	Methanosarcinaceae	Methanosarcina	1	0	0.00186759	0.00236022	0	0.00414233	0.00161145	0	0	0	0.00154309	0	0
Archaea	Euryarchaeota	-	Thermoplasmata	Methanomassiliicoccales	Methanomassiliicoccaceae	Methanomassiliicoccus	0.67	0.0130593	0.0280138	0.00944086	0	0	0	0	0	0	0	0	0
Archaea	Pacearchaeota	-	Pacearchaeota_c	Pacearchaeota_o	Pacearchaeota_f	Pacearchaeota Incertae Sedis AR13	0.84	0	0	0	0.00153648	0	0.00322289	0	0	0.00325325	0.00308618	0	0
Archaea	Thaumarchaeota	-	Nitrosopumilales_c	Nitrosopumilales	Nitrosopumilaceae	Nitrosopumilus	1	0	0	0	0.0261201	0.0103558	0.00966869	0.0207591	0.0103905	0.013013	0.0246895	0.00707877	0.0153589
Archaea	Thaumarchaeota	-	Nitrososphaerales_c	Nitrososphaerales	Nitrososphaeraceae	Nitrososphaera	0.92	1.0134	0.909515	0.800113	0.735972	0.652417	0.510829	0.643532	0.189107	0.704328	0.677417	0.513211	0.437728
Archaea	Woesearchaeota	-	Woesearchaeota_c	Woesearchaeota_o	Woesearchaeota_f	Woesearchaeota Incertae Sedis AR16	0.63	0	0	0	0.00307295	0	0	0	0	0.00162663	0	0	0.00153589
Bacteria	Acidobacteria	-	Acidobacteria_Gp1	Acidicapsa_o	Acidicapsa_f	Acidicapsa	1	0.00522371	0.0130731	0.00472043	0	0	0	0	0	0	0	0	0
Bacteria	Acidobacteria	-	Acidobacteria_Gp1	Acidipila_o	Acidipila_f	Acidipila	0.79	0.232455	0.207302	0.172296	0	0	0	0.0172992	0	0	0	0	0
Bacteria	Acidobacteria	-	Acidobacteria_Gp1	Acidobacterium_o	Acidobacterium_f	Acidobacterium	0.51	0.0940267	0.085909	0.0849678	0	0	0	0.00345985	0	0	0	0	0
Bacteria	Acidobacteria	-	Acidobacteria_Gp1	Edaphobacter_o	Edaphobacter_f	Edaphobacter	1	0.0104474	0.0112055	0.0165215	0	0	0	0.0069197	0	0	0	0	0
Bacteria	Acidobacteria	-	Acidobacteria_Gp1	Gp1_o	Gp1_f	Gp1	0.94	5.67817	5.17695	6.76202	0.00768238	0.00414233	0.00161145	0.197211	0.00831238	0.00162663	0.00154309	0.0106182	0.00614354
Bacteria	Acidobacteria	-	Acidobacteria_Gp1	Granulicella_o	Granulicella_f	Granulicella	0.91	0.185442	0.175553	0.205339	0	0	0	0	0	0	0	0	0
Bacteria	Acidobacteria	-	Acidobacteria_Gp1	Telmatobacter_o	Telmatobacter_f	Telmatobacter	0.58	0.619009	0.621907	0.672662	0	0	0	0.0138394	0	0	0	0.00176969	0
Bacteria	Acidobacteria	-	Acidobacteria_Gp1	Terriglobus_o	Terriglobus_f	Terriglobus	0.55	0.0339541	0.0784387	0.0448441	0	0	0	0	0	0	0	0	0
Bacteria	Acidobacteria	-	Acidobacteria_Gp10	Gp10_o	Gp10_f	Gp10	0.9	0.00783556	0.0112055	0.00472043	0.227398	0.217472	0.219157	0.190292	0.193263	0.180555	0.166654	0.191127	0.195058
Bacteria	Acidobacteria	-	Acidobacteria_Gp11	Gp11_o	Gp11_f	Gp11	1	0	0	0	0.0583861	0.0724908	0.046732	0.0501678	0.0374057	0.0471721	0.0493789	0.0389332	0.0337895
Bacteria	Acidobacteria	-	Acidobacteria_Gp13	Gp13_o	Gp13_f	Gp13	0.99	0.216784	0.173686	0.151054	0	0	0	0	0	0	0	0	0
Bacteria	Acidobacteria	-	Acidobacteria_Gp15	Gp15_o	Gp15_f	Gp15	0.98	0.00783556	0	0	0.00153648	0.00207116	0	0	0.00207809	0.00162663	0	0.00176969	0.00307177
Bacteria	Acidobacteria	-	Acidobacteria_Gp16	Gp16_o	Gp16_f	Gp16	0.87	3.28571	3.5204	3.68666	1.74697	1.58237	1.8999	1.80085	1.54818	1.67868	1.64493	1.64227	1.77241
Bacteria	Acidobacteria	-	Acidobacteria_Gp17	Gp17_o	Gp17_f	Gp17	0.99	0.177606	0.212905	0.10857	1.47655	1.37111	1.93213	1.56904	1.60845	1.51276	1.39495	1.5184	1.65722
Bacteria	Acidobacteria	-	Acidobacteria_Gp18	Gp18_o	Gp18_f	Gp18	1	0.00261185	0	0	0.032266	0.037281	0.0241717	0.0518977	0.0748114	0.0553052	0.0524651	0.0955634	0.053756
Bacteria	Acidobacteria	-	Acidobacteria_Gp19	Gp19_o	Gp19_f	Gp19	1	0	0	0	0.00307295	0.00207116	0.00966869	0.00518977	0	0.00325325	0.00617236	0	0.00307177
Bacteria	Acidobacteria	-	Acidobacteria_Gp2	Gp2_o	Gp2_f	Gp2	1	4.2521	3.09086	3.97932	0.029193	0.0414233	0.0225603	0.067467	0.0270152	0.0309059	0.0324049	0.023006	0.0307177
Bacteria	Acidobacteria	-	Acidobacteria_Gp20	Gp20_o	Gp20_f	Gp20	1	0	0	0	0.00460943	0.00414233	0.00644579	0.00518977	0.00207809	0.00162663	0.00154309	0.00530908	0.00307177
Bacteria	Acidobacteria	-	Acidobacteria_Gp22	Gp22_o	Gp22_f	Gp22	0.93	0.0470133	0.0410869	0.0377635	0.184377	0.258896	0.230437	0.211051	0.247293	0.196822	0.202145	0.159272	0.185842
Bacteria	Acidobacteria	-	Acidobacteria_Gp25	Gp25_o	Gp25_f	Gp25	0.95	0.07052	0.0877766	0.0660861	0	0	0.00161145	0.00345985	0.00207809	0.00162663	0	0	0.00307177
Bacteria	Acidobacteria	-	Acidobacteria_Gp3	Bryobacter_o	Bryobacter_f	Bryobacter	1	0	0	0	0.00307295	0.00414233	0.00322289	0.00345985	0.00207809	0.00325325	0	0.00353938	0.00614354
Bacteria	Acidobacteria	-	Acidobacteria_Gp3	Gp3_o	Gp3_f	Gp3	0.9	2.18612	2.0861	2.25401	0.356462	0.383166	0.393193	0.505138	0.353276	0.317192	0.376514	0.320314	0.334823
Bacteria	Acidobacteria	-	Acidobacteria_Gp3	Paludibaculum_o	Paludibaculum_f	Paludibaculum	0.89	0.00261185	0.00560276	0.00472043	0.0445578	0.0414233	0.0515663	0.044978	0.0457181	0.0341591	0.0478358	0.069018	0.0476125
Bacteria	Acidobacteria	-	Acidobacteria_Gp3	Solibacter_o	Solibacter_f	Candidatus Solibacter	0.67	1.5645	1.43244	1.697	0.119845	0.107701	0.116024	0.162613	0.116373	0.11061	0.10493	0.0955634	0.101368
Bacteria	Acidobacteria	-	Acidobacteria_Gp4	Aridibacter_o	Aridibacter_f	Aridibacter	0.74	0.018283	0.0168083	0.0188817	0.321123	0.333458	0.309398	0.354634	0.34912	0.357857	0.395031	0.391102	0.353254
Bacteria	Acidobacteria	-	Acidobacteria_Gp4	Blastocatella_o	Blastocatella_f	Blastocatella	0.67	0.00522371	0.00933794	0	0.45787	0.478439	0.427034	0.385773	0.488352	0.486361	0.516935	0.513211	0.483804
Bacteria	Acidobacteria	-	Acidobacteria_Gp4	Gp4_o	Gp4_f	Gp4	0.88	0.07052	0.0578952	0.0708065	0.425604	0.403877	0.352907	0.484379	0.49043	0.479854	0.408919	0.407029	0.402402
Bacteria	Acidobacteria	-	Acidobacteria_Gp5	Gp5_o	Gp5_f	Gp5	0.99	0.0444015	0.0466897	0.0165215	0.253519	0.250611	0.178871	0.237	0.187029	0.169169	0.143507	0.215902	0.193522
Bacteria	Acidobacteria	-	Acidobacteria_Gp6	Gp6_o	Gp6_f	Gp6	0.98	4.35657	4.74928	3.20989	19.5071	21.0927	19.1053	19.4841	22.3728	20.6533	20.1975	21.6663	22.4823
Bacteria	Acidobacteria	-	Acidobacteria_Gp7	Gp7_o	Gp7_f	Gp7	0.97	0.731319	0.521057	0.663221	0.0199742	0.0269251	0.0209488	0.0709269	0.0249371	0.0292792	0.0231464	0.00707877	0.0230383
Bacteria	Acidobacteria	-	Acidobacteria_Gp9	Gp9_o	Gp9_f	Gp9	1	0	0	0	0.0368754	0.0642061	0.0370633	0.0570875	0.066499	0.039039	0.0555513	0.0389332	0.0629713
Bacteria	Acidobacteria	-	Holophagae	Holophagales	Holophagaceae	Geothrix	0.96	0.161935	0.112055	0.153414	0	0.00207116	0	0	0	0	0	0	0
Bacteria	Acidobacteria	-	Holophagae	Holophagales	Holophagaceae	Holophaga	0.88	0.0391778	0.0168083	0.0448441	0	0	0.00161145	0	0	0	0	0	0
Bacteria	Actinobacteria	-	Actinobacteria	Acidimicrobiales	Acidimicrobiaceae	Acidimicrobium	0.56	0	0	0	0.032266	0.0227828	0.0209488	0.0328686	0.0290933	0.0292792	0.0216033	0.0318545	0.0245742
Bacteria	Actinobacteria	-	Actinobacteria	Acidimicrobiales	Acidimicrobiaceae	Ferrimicrobium	0.62	0.00261185	0.00186759	0	0.00460943	0.0103558	0.00644579	0.00864962	0.00831238	0.00487987	0.00617236	0.00176969	0.00767943
Bacteria	Actinobacteria	-	Actinobacteria	Acidimicrobiales	Acidimicrobiaceae	Ilumatobacter	0.82	0.0208948	0.0242786	0.0448441	0.27042	0.279607	0.291672	0.186832	0.280543	0.304179	0.268498	0.23183	0.261101
Bacteria	Actinobacteria	-	Actinobacteria	Acidimicrobiales	Acidimicrobineae_incertae_sedis	Aciditerrimonas	0.64	0.101862	0.151275	0.148694	0.0798967	0.0434945	0.114413	0.0743867	0.0768895	0.078078	0.0663529	0.0778665	0.0598996
Bacteria	Actinobacteria	-	Actinobacteria	Acidimicrobiales	Iamiaceae	Aquihabitans	0.73	0.222007	0.268933	0.228941	0.136746	0.130483	0.174036	0.162613	0.122608	0.13501	0.106473	0.125648	0.133622
Bacteria	Actinobacteria	-	Actinobacteria	Acidimicrobiales	Iamiaceae	Iamia	0.61	0.0652963	0.0989822	0.120371	0.0261201	0.0144982	0.0386747	0.0190292	0.0249371	0.0309059	0.0462927	0.0194666	0.013823
Bacteria	Actinobacteria	-	Actinobacteria	Actinomycetales	Acidothermaceae	Acidothermus	0.83	0.0496252	0.0933794	0.0967689	0	0	0	0.00172992	0	0	0	0.00176969	0
Bacteria	Actinobacteria	-	Actinobacteria	Actinomycetales	Actinospicaceae	Actinospica	1	0.00522371	0.00373518	0.00472043	0	0	0	0	0	0	0	0	0
Bacteria	Actinobacteria	-	Actinobacteria	Actinomycetales	Cellulomonadaceae	Cellulomonas	1	0.0130593	0.00747035	0.00708065	0.0384119	0.0414233	0.0418976	0.0432481	0.0270152	0.0422922	0.0385773	0.0407029	0.0476125
Bacteria	Actinobacteria	-	Actinobacteria	Actinomycetales	Cryptosporangiaceae	Jatrophihabitans	0.84	0.0496252	0.104585	0.0967689	0	0	0	0.00864962	0	0	0	0	0
Bacteria	Actinobacteria	-	Actinobacteria	Actinomycetales	Demequinaceae	Demequina	0.64	0.0156711	0	0.00472043	0.0522402	0.0352098	0.0483434	0.0259489	0.0290933	0.0471721	0.0246895	0.0389332	0.0445407
Bacteria	Actinobacteria	-	Actinobacteria	Actinomycetales	Geodermatophilaceae	Blastococcus	0.8	0	0	0.00236022	0.0199742	0.0289963	0.0290061	0.0294087	0.0187029	0.0292792	0.0246895	0.0212363	0.0261101
Bacteria	Actinobacteria	-	Actinobacteria	Actinomycetales	Geodermatophilaceae	Modestobacter	0.6	0.00783556	0.00560276	0.00944086	0	0	0	0.00172992	0	0	0	0	0
Bacteria	Actinobacteria	-	Actinobacteria	Actinomycetales	Intrasporangiaceae	Oryzihumus	0.71	0	0.00373518	0.00708065	0.0245836	0.0165693	0.0241717	0.044978	0.0166248	0.0276526	0.0262325	0.0194666	0.0307177
Bacteria	Actinobacteria	-	Actinobacteria	Actinomycetales	Intrasporangiaceae	Terrabacter	1	0.0104474	0.0168083	0.00944086	0.00921886	0.0062135	0	0.0121095	0.00831238	0.0113864	0.00771545	0.00707877	0.00307177
Bacteria	Actinobacteria	-	Actinobacteria	Actinomycetales	Intrasporangiaceae	Tetrasphaera	0.56	0.104474	0.138202	0.0708065	0.0261201	0.0165693	0.0338404	0.0172992	0.022859	0.0292792	0.0262325	0.0194666	0.0153589
Bacteria	Actinobacteria	-	Actinobacteria	Actinomycetales	Kineosporiaceae	Angustibacter	0.76	0.0679082	0.11579	0.141613	0.0230471	0.0103558	0.014503	0.0155693	0.00831238	0.00813312	0.0123447	0.0106182	0.0215024
Bacteria	Actinobacteria	-	Actinobacteria	Actinomycetales	Microbacteriaceae	Agromyces	0.59	0	0	0.00472043	0.0199742	0.0352098	0.0290061	0.0172992	0.0103905	0.026026	0.0246895	0.0141575	0.0230383
Bacteria	Actinobacteria	-	Actinobacteria	Actinomycetales	Microbacteriaceae	Frondihabitans	0.92	0.0496252	0.0672332	0.0637258	0.0706779	0.062135	0.0644579	0.0605473	0.0706552	0.0715715	0.0617236	0.046012	0.0629713
Bacteria	Actinobacteria	-	Actinobacteria	Actinomycetales	Micrococcaceae	Arthrobacter	0.98	0.308199	0.431413	0.372914	1.28449	1.4436	1.43741	1.22479	1.091	1.50137	1.45976	1.18392	0.958393
Bacteria	Actinobacteria	-	Actinobacteria	Actinomycetales	Micromonosporaceae	Actinoplanes	0.77	0.018283	0.0336166	0.0212419	0.0245836	0.0207117	0.0209488	0.0276788	0.0166248	0.0341591	0.0324049	0.0141575	0.0291818
Bacteria	Actinobacteria	-	Actinobacteria	Actinomycetales	Micromonosporaceae	Allocatelliglobosispora	0.88	0	0	0	0.00307295	0.00414233	0	0.00518977	0.00207809	0.00487987	0	0	0.00460766
Bacteria	Actinobacteria	-	Actinobacteria	Actinomycetales	Micromonosporaceae	Dactylosporangium	1	0.00783556	0.00747035	0.00708065	0.0153648	0.00828466	0.00805724	0.00345985	0.0103905	0.0065065	0.00925854	0.00353938	0.00460766
Bacteria	Actinobacteria	-	Actinobacteria	Actinomycetales	Micromonosporaceae	Longispora	0.8	0	0	0	0	0.00207116	0	0.00345985	0	0	0	0	0.00307177
Bacteria	Actinobacteria	-	Actinobacteria	Actinomycetales	Micromonosporaceae	Micromonospora	1	0.00261185	0	0.0165215	0.0184377	0.012427	0.0225603	0.0138394	0.0290933	0.0146396	0.00925854	0.00884846	0.0107512
Bacteria	Actinobacteria	-	Actinobacteria	Actinomycetales	Micromonosporaceae	Pilimelia	0.71	0.0208948	0.0280138	0.033043	0.029193	0.0289963	0.046732	0.0345985	0.0207809	0.0309059	0.0200602	0.0371635	0.0353254
Bacteria	Actinobacteria	-	Actinobacteria	Actinomycetales	Micromonosporaceae	Planosporangium	0.58	0	0	0.00236022	0.0153648	0.0103558	0.014503	0.0259489	0.00623428	0.0113864	0.00925854	0.0159272	0.013823
Bacteria	Actinobacteria	-	Actinobacteria	Actinomycetales	Micromonosporaceae	Rhizocola	0.96	0	0	0	0.0138283	0.0062135	0	0.0138394	0.00207809	0.0065065	0.00462927	0.0106182	0.00307177
Bacteria	Actinobacteria	-	Actinobacteria	Actinomycetales	Micromonosporaceae	Virgisporangium	0.99	0	0	0	0.00307295	0.00207116	0.00322289	0.00518977	0.00623428	0.00487987	0	0.00176969	0
Bacteria	Actinobacteria	-	Actinobacteria	Actinomycetales	Mycobacteriaceae	Mycobacterium	0.96	0.198501	0.227846	0.226581	0.0752873	0.0787043	0.0580121	0.0813064	0.0685771	0.0731981	0.0570944	0.0760968	0.0522201
Bacteria	Actinobacteria	-	Actinobacteria	Actinomycetales	Nakamurellaceae	Nakamurella	0.78	0.378719	0.438883	0.420118	0.459406	0.418375	0.423811	0.45843	0.357432	0.536786	0.418178	0.442423	0.422369
Bacteria	Actinobacteria	-	Actinobacteria	Actinomycetales	Nocardiaceae	Nocardia	1	0.00783556	0.00186759	0	0.0061459	0.0103558	0.0112801	0.00172992	0.00831238	0.0065065	0.00308618	0.00353938	0.00614354
Bacteria	Actinobacteria	-	Actinobacteria	Actinomycetales	Nocardiaceae	Rhodococcus	0.94	0.0104474	0.0149407	0.00944086	0.0368754	0.0352098	0.0257832	0.0242189	0.0415619	0.0276526	0.033948	0.0336242	0.0261101
Bacteria	Actinobacteria	-	Actinobacteria	Actinomycetales	Nocardiaceae	Williamsia	1	0.00783556	0.00186759	0	0.00307295	0.0062135	0.00966869	0.0103795	0	0.00325325	0.00462927	0.0106182	0.00460766
Bacteria	Actinobacteria	-	Actinobacteria	Actinomycetales	Nocardioidaceae	Aeromicrobium	1	0.00261185	0.00373518	0.00236022	0.0153648	0.0186405	0.0177259	0.0138394	0.00415619	0.0195195	0.0246895	0.0159272	0.00307177
Bacteria	Actinobacteria	-	Actinobacteria	Actinomycetales	Nocardioidaceae	Kribbella	1	0	0	0	0	0	0	0.00518977	0	0	0	0	0
Bacteria	Actinobacteria	-	Actinobacteria	Actinomycetales	Nocardioidaceae	Marmoricola	0.89	0.0208948	0.0298814	0.033043	0.119845	0.12427	0.14503	0.112445	0.105983	0.152903	0.109559	0.157503	0.101368
Bacteria	Actinobacteria	-	Actinobacteria	Actinomycetales	Nocardioidaceae	Mumia	0.57	0	0.0205435	0.0188817	0.0737508	0.0766331	0.0709037	0.0951458	0.0540305	0.0601851	0.067896	0.0814058	0.067579
Bacteria	Actinobacteria	-	Actinobacteria	Actinomycetales	Nocardioidaceae	Nocardioides	0.92	0.248126	0.295079	0.261984	0.533157	0.513649	0.610739	0.524167	0.4364	0.579078	0.521565	0.541526	0.516058
Bacteria	Actinobacteria	-	Actinobacteria	Actinomycetales	Pseudonocardiaceae	Lentzea	0.96	0	0	0	0.00153648	0	0	0.00518977	0	0.00162663	0.00154309	0.00176969	0
Bacteria	Actinobacteria	-	Actinobacteria	Actinomycetales	Pseudonocardiaceae	Pseudonocardia	0.97	0.0652963	0.0803063	0.0377635	0.0891156	0.0745619	0.117636	0.0934159	0.0955924	0.091091	0.0555513	0.069018	0.0706508
Bacteria	Actinobacteria	-	Actinobacteria	Actinomycetales	Sanguibacteraceae	Sanguibacter	1	0.00522371	0.00373518	0	0.0061459	0.0144982	0.00644579	0.0069197	0.00831238	0.00325325	0.0154309	0.0123878	0.013823
Bacteria	Actinobacteria	-	Actinobacteria	Actinomycetales	Streptomycetaceae	Streptomyces	0.85	0.135816	0.10085	0.181737	0.133673	0.231971	0.182094	0.209321	0.147545	0.156156	0.191343	0.157503	0.133622
Bacteria	Actinobacteria	-	Actinobacteria	Actinomycetales	Streptosporangiaceae	Streptosporangium	1	0.00261185	0	0	0	0	0.00161145	0.00518977	0.00207809	0	0.00308618	0.00176969	0
Bacteria	Actinobacteria	-	Actinobacteria	Actinomycetales	Streptosporangineae_incertae_sedis	Sinosporangium	0.55	0.00261185	0.00373518	0.00708065	0	0	0	0	0.00207809	0	0	0.00176969	0
Bacteria	Actinobacteria	-	Actinobacteria	Actinomycetales	Thermomonosporaceae	Actinoallomurus	0.62	2.69804	2.04874	2.6104	0.00307295	0.00207116	0.00805724	0.0397883	0	0.00325325	0	0.00353938	0.00307177
Bacteria	Actinobacteria	-	Actinobacteria	Actinomycetales	Thermomonosporaceae	Actinocorallia	1	0	0	0	0.00153648	0.00207116	0.00161145	0.00172992	0	0.00162663	0	0	0
Bacteria	Actinobacteria	-	Actinobacteria	Gaiellales	Gaiellaceae	Gaiella	0.85	2.85737	3.00682	3.36803	1.24455	1.16399	1.41163	1.34934	1.1097	1.17442	1.13726	1.15738	1.19646
Bacteria	Actinobacteria	-	Actinobacteria	Solirubrobacterales	Conexibacteraceae	Conexibacter	0.7	1.06041	1.36521	1.64979	0.13521	0.0994159	0.148253	0.141854	0.110139	0.12525	0.12962	0.118569	0.133622
Bacteria	Actinobacteria	-	Actinobacteria	Solirubrobacterales	Solirubrobacteraceae	Solirubrobacter	0.82	0.018283	0.0130731	0.0236022	0.101407	0.0973448	0.103133	0.0951458	0.0685771	0.100851	0.0879562	0.0566302	0.0645072
Bacteria	Actinobacteria	-	Thermoleophilia	Thermoleophilales	Thermoleophilaceae	Thermoleophilum	0.57	0	0.00373518	0.0141613	0.0245836	0.0165693	0.0290061	0.0588174	0.0145467	0.0325325	0.0262325	0.0353938	0.0230383
Bacteria	Armatimonadetes	-	Armatimonadetes_gp2_c	Armatimonadetes_gp2_o	Armatimonadetes_gp2_f	Armatimonadetes_gp2	0.99	0.00783556	0.00373518	0.00472043	0.0169012	0.0103558	0.00805724	0.0103795	0.0124686	0.013013	0.00925854	0.00884846	0.0122871
Bacteria	Armatimonadetes	-	Armatimonadetes_gp4_c	Armatimonadetes_gp4_o	Armatimonadetes_gp4_f	Armatimonadetes_gp4	0.93	0.00261185	0.00560276	0	0.0338025	0.0434945	0.0435091	0.0397883	0.0374057	0.039039	0.0524651	0.0495514	0.0414689
Bacteria	Armatimonadetes	-	Armatimonadetes_gp5_c	Armatimonadetes_gp5_o	Armatimonadetes_gp5_f	Armatimonadetes_gp5	0.88	0.0861911	0.102717	0.0826076	0.032266	0.0517791	0.0290061	0.0605473	0.0311714	0.0276526	0.0246895	0.0442423	0.039933
Bacteria	Armatimonadetes	-	Armatimonadia	Armatimonadales	Armatimonadaceae	Armatimonas/Armatimonadetes_gp1	0.95	0.0313422	0.0242786	0.0141613	0.0061459	0.0103558	0.0112801	0.0155693	0.00415619	0.0113864	0.0154309	0.00884846	0.0107512
Bacteria	Armatimonadetes	-	Chthonomonadetes	Chthonomonadales	Chthonomonadaceae	Chthonomonas/Armatimonadetes_gp3	0.99	0.0313422	0.0466897	0.033043	0.00921886	0.012427	0.00322289	0.0138394	0.00623428	0.00813312	0.00617236	0.0106182	0.00767943
Bacteria	Bacteroidetes	-	Bacteroidia	Bacteroidales	Porphyromonadaceae	Paludibacter	0.54	0	0	0.00236022	0.00307295	0.00207116	0.00161145	0.00345985	0	0.0146396	0.00771545	0.00353938	0.00307177
Bacteria	Bacteroidetes	-	Bacteroidia	Bacteroidales	Prolixibacteraceae	Draconibacterium	0.66	0	0	0	0	0.00207116	0.00161145	0.00172992	0	0	0	0	0.00153589
Bacteria	Bacteroidetes	-	Cytophagia	Cytophagales	Chryseolinea_f	Chryseolinea	0.66	0.14104	0.123261	0.0613656	1.11241	1.04594	1.12479	0.67986	0.947611	0.806806	1.04622	0.852992	0.88467
Bacteria	Bacteroidetes	-	Cytophagia	Cytophagales	Cyclobacteriaceae	Algoriphagus	1	0	0	0	0.0107553	0.00414233	0.0177259	0.0069197	0.0124686	0	0.0154309	0.00707877	0.0107512
Bacteria	Bacteroidetes	-	Cytophagia	Cytophagales	Cytophagaceae	Adhaeribacter	0.87	0.00522371	0.00747035	0.0118011	0.29193	0.24854	0.251386	0.204131	0.243137	0.335085	0.256153	0.283151	0.236526
Bacteria	Bacteroidetes	-	Cytophagia	Cytophagales	Cytophagaceae	Arcicella	1	0	0	0	0	0.00207116	0.00161145	0	0	0	0	0	0
Bacteria	Bacteroidetes	-	Cytophagia	Cytophagales	Cytophagaceae	Cytophaga	0.81	0.18283	0.233449	0.191178	0.0215107	0.0207117	0.0209488	0.0294087	0.0290933	0.0309059	0.0308618	0.0389332	0.0368613
Bacteria	Bacteroidetes	-	Cytophagia	Cytophagales	Cytophagaceae	Dyadobacter	1	0.00261185	0	0.00236022	0.00768238	0.0144982	0.00483434	0.0207591	0.00831238	0.00487987	0.016974	0.00884846	0.00921532
Bacteria	Bacteroidetes	-	Cytophagia	Cytophagales	Cytophagaceae	Emticicia	1	0	0	0	0.00153648	0.00414233	0.00805724	0.00518977	0.0103905	0.00325325	0.016974	0.00353938	0.00153589
Bacteria	Bacteroidetes	-	Cytophagia	Cytophagales	Cytophagaceae	Lacihabitans	0.99	0	0	0	0.0215107	0.0186405	0.0338404	0.0121095	0.0187029	0.026026	0.0493789	0.00707877	0.0153589
Bacteria	Bacteroidetes	-	Cytophagia	Cytophagales	Cytophagaceae	Runella	1	0	0	0	0	0	0.00161145	0.00172992	0.00207809	0	0.00308618	0	0
Bacteria	Bacteroidetes	-	Cytophagia	Cytophagales	Cytophagaceae	Sporocytophaga	0.77	0.00261185	0	0	0.00460943	0.00207116	0.00805724	0.0121095	0.00415619	0.0113864	0.0154309	0.0123878	0
Bacteria	Bacteroidetes	-	Cytophagia	Cytophagales	Flammeovirgaceae	Fulvivirga	0.51	0	0	0	0.00768238	0.00207116	0	0	0	0.00162663	0.00308618	0.00176969	0.00307177
Bacteria	Bacteroidetes	-	Cytophagia	Cytophagales	Flammeovirgaceae	Marinoscillum	0.56	0	0	0	0.00153648	0.00207116	0	0	0.00623428	0	0	0.00353938	0.00153589
Bacteria	Bacteroidetes	-	Cytophagia	Cytophagales	Ohtaekwangia_f	Ohtaekwangia	0.9	0.00783556	0.00186759	0.00236022	0.972589	0.733192	0.799278	0.634882	0.814613	0.912536	1.11257	0.973331	0.84013
Bacteria	Bacteroidetes	-	Flavobacteriia	Flavobacteriales	Cryomorphaceae	Crocinitomix	0.76	0	0	0	0.0061459	0.0062135	0.00805724	0.00172992	0.00207809	0.00975975	0.0123447	0.00884846	0
Bacteria	Bacteroidetes	-	Flavobacteriia	Flavobacteriales	Cryomorphaceae	Fluviicola	0.92	0	0	0	0.0199742	0.024854	0.0209488	0.00864962	0.0187029	0.0113864	0.033948	0.0194666	0.0168947
Bacteria	Bacteroidetes	-	Flavobacteriia	Flavobacteriales	Flavobacteriaceae	Chryseobacterium	1	0	0	0	0.0138283	0.0103558	0.00322289	0.00345985	0	0.0146396	0.0154309	0.00353938	0.00307177
Bacteria	Bacteroidetes	-	Flavobacteriia	Flavobacteriales	Flavobacteriaceae	Epilithonimonas	0.98	0	0	0	0.00307295	0.00207116	0.00161145	0.00172992	0.00207809	0.00325325	0.00154309	0	0.00307177
Bacteria	Bacteroidetes	-	Flavobacteriia	Flavobacteriales	Flavobacteriaceae	Flavobacterium	0.99	0.018283	0.0168083	0.0165215	2.32162	2.62002	2.00948	1.59499	1.79547	2.64489	3.94877	1.85287	1.46216
Bacteria	Bacteroidetes	-	Sphingobacteriia	Sphingobacteriales	Chitinophagaceae	Asinibacterium	0.74	0	0	0	0.00307295	0	0.00161145	0	0.00207809	0.00162663	0	0.00176969	0
Bacteria	Bacteroidetes	-	Sphingobacteriia	Sphingobacteriales	Chitinophagaceae	Chitinophaga	0.85	0	0	0	0.00460943	0.0062135	0.0128916	0.00518977	0.00831238	0.0065065	0.00308618	0.00353938	0.00307177
Bacteria	Bacteroidetes	-	Sphingobacteriia	Sphingobacteriales	Chitinophagaceae	Ferruginibacter	0.73	0.0444015	0.0448221	0.0401237	0.568496	0.430802	0.427034	0.363284	0.398994	0.549799	0.732968	0.481356	0.342503
Bacteria	Bacteroidetes	-	Sphingobacteriia	Sphingobacteriales	Chitinophagaceae	Filimonas	0.68	0	0	0.00472043	0	0	0	0	0	0	0	0.00176969	0
Bacteria	Bacteroidetes	-	Sphingobacteriia	Sphingobacteriales	Chitinophagaceae	Flavihumibacter	0.7	0.0444015	0.0616304	0.0401237	0.0491672	0.037281	0.032229	0.0778466	0.0332495	0.0601851	0.0555513	0.0442423	0.0383971
Bacteria	Bacteroidetes	-	Sphingobacteriia	Sphingobacteriales	Chitinophagaceae	Flavisolibacter	0.66	0.00522371	0	0.00236022	0.00307295	0.0103558	0.00483434	0.00864962	0.0124686	0.0113864	0.016974	0.00884846	0.00767943
Bacteria	Bacteroidetes	-	Sphingobacteriia	Sphingobacteriales	Chitinophagaceae	Flavitalea	0.54	0.671246	0.827341	0.561731	0	0	0	0.0397883	0	0	0.00154309	0.00176969	0
Bacteria	Bacteroidetes	-	Sphingobacteriia	Sphingobacteriales	Chitinophagaceae	Hydrotalea	0.63	0	0	0	0	0	0	0.00518977	0	0	0	0	0
Bacteria	Bacteroidetes	-	Sphingobacteriia	Sphingobacteriales	Chitinophagaceae	Lacibacter	0.6	0.00261185	0.00747035	0.00472043	0	0	0	0	0	0	0	0	0
Bacteria	Bacteroidetes	-	Sphingobacteriia	Sphingobacteriales	Chitinophagaceae	Parafilimonas	0.99	0.0496252	0.0466897	0.0283226	0.0460943	0.00828466	0.0386747	0.0294087	0.0145467	0.0422922	0.0308618	0.0407029	0.0184306
Bacteria	Bacteroidetes	-	Sphingobacteriia	Sphingobacteriales	Chitinophagaceae	Parasegetibacter	0.75	0.00783556	0.0112055	0.0118011	0.21357	0.188476	0.170813	0.133204	0.201575	0.219594	0.330221	0.192896	0.145909
Bacteria	Bacteroidetes	-	Sphingobacteriia	Sphingobacteriales	Chitinophagaceae	Sediminibacterium	0.92	0	0.00373518	0	0.0568496	0.049708	0.0209488	0.0190292	0.0249371	0.0455455	0.0617236	0.0247757	0.0307177
Bacteria	Bacteroidetes	-	Sphingobacteriia	Sphingobacteriales	Chitinophagaceae	Taibaiella	0.79	0.088803	0.0896442	0.0613656	0.0061459	0.0062135	0.00161145	0.00345985	0.00207809	0.0065065	0.0108016	0.00353938	0.00307177
Bacteria	Bacteroidetes	-	Sphingobacteriia	Sphingobacteriales	Chitinophagaceae	Terrimonas	0.79	0.0287304	0.0560276	0.0283226	0.692951	0.573713	0.575287	0.536277	0.579788	0.715715	0.799321	0.499053	0.465373
Bacteria	Bacteroidetes	-	Sphingobacteriia	Sphingobacteriales	Saprospiraceae	Aureispira	1	0	0	0	0	0.00207116	0.00161145	0	0	0	0	0.00176969	0
Bacteria	Bacteroidetes	-	Sphingobacteriia	Sphingobacteriales	Saprospiraceae	Haliscomenobacter	0.68	0	0	0	0.0230471	0.0269251	0.0177259	0.0172992	0.0270152	0.0243994	0.0447496	0.0212363	0.00921532
Bacteria	Bacteroidetes	-	Sphingobacteriia	Sphingobacteriales	Saprospiraceae	Lewinella	0.65	0	0	0	0.032266	0.0207117	0.0209488	0.0138394	0.0187029	0.0243994	0.0324049	0.0194666	0.0230383
Bacteria	Bacteroidetes	-	Sphingobacteriia	Sphingobacteriales	Saprospiraceae	Phaeodactylibacter	0.58	0.00261185	0.00560276	0	0.523938	0.492937	0.525332	0.365014	0.444712	0.486361	0.506134	0.362787	0.45923
Bacteria	Bacteroidetes	-	Sphingobacteriia	Sphingobacteriales	Sphingobacteriaceae	Mucilaginibacter	0.98	0.556325	0.679802	0.446081	0.0153648	0.0269251	0.014503	0.022489	0.0124686	0.0292792	0.0447496	0.023006	0.00614354
Bacteria	Bacteroidetes	-	Sphingobacteriia	Sphingobacteriales	Sphingobacteriaceae	Pedobacter	0.88	0.00261185	0.00186759	0.00236022	0.0798967	0.0724908	0.0515663	0.0588174	0.0561086	0.0715715	0.120361	0.0424726	0.0491484
Bacteria	Bacteroidetes	-	Sphingobacteriia	Sphingobacteriales	Sphingobacteriaceae	Solitalea	0.74	0.00783556	0.00373518	0.00472043	0.0706779	0.0455656	0.0515663	0.0415182	0.0207809	0.0975975	0.0555513	0.0548605	0.0491484
Bacteria	Bacteroidetes	-	Sphingobacteriia	Sphingobacteriales	Sphingobacteriaceae	Sphingobacterium	1	0	0	0.00236022	0.00153648	0.00414233	0	0.00864962	0.00207809	0	0	0.00176969	0
Bacteria	BRC1	-	BRC1amily_incertae_sedis_c	BRC1amily_incertae_sedis_o	BRC1_family_incertae_sedis	BRC1_genera_incertae_sedis	0.88	0	0	0.00472043	0.0138283	0.0227828	0.032229	0.0155693	0.0187029	0.0243994	0.00771545	0.0141575	0.0261101
Bacteria	candidate division WPS-1	-	WPS-1amily_incertae_sedis_c	WPS-1amily_incertae_sedis_o	WPS-1_family_incertae_sedis	WPS-1_genera_incertae_sedis	0.89	1.19362	1.06826	0.849678	0.80204	0.789114	0.710648	1.07601	0.879034	0.7759	0.771545	0.74681	0.784838
Bacteria	candidate division WPS-2	-	WPS-2amily_incertae_sedis_c	WPS-2amily_incertae_sedis_o	WPS-2_family_incertae_sedis	WPS-2_genera_incertae_sedis	0.84	0.38133	0.459427	0.43192	0	0	0	0.00172992	0	0	0	0	0
Bacteria	Candidatus Saccharibacteria	-	Saccharibacteriaamily_incertae_sedis_c	Saccharibacteriaamily_incertae_sedis_o	Saccharibacteria_family_incertae_sedis	Saccharibacteria_genera_incertae_sedis	0.87	0.0365659	0.0578952	0.122731	0.032266	0.0393521	0.0531778	0.0363284	0.0290933	0.0341591	0.0617236	0.0300848	0.0291818
Bacteria	Chlamydiae	-	Chlamydiia	Chlamydiales	Parachlamydiaceae	Neochlamydia	0.74	0.00261185	0.00560276	0.00944086	0.0353389	0.024854	0.0209488	0.0207591	0.0290933	0.0243994	0.033948	0.0371635	0.0199665
Bacteria	Chlamydiae	-	Chlamydiia	Chlamydiales	Parachlamydiaceae	Parachlamydia	0.68	0.0130593	0.0354842	0.0259624	0.0368754	0.0144982	0.00805724	0.0155693	0.0103905	0.0276526	0.0231464	0.0212363	0.0184306
Bacteria	Chlamydiae	-	Chlamydiia	Chlamydiales	Simkaniaceae	Simkania	0.62	0.0287304	0.0485573	0.0377635	0.0061459	0.012427	0.00644579	0.0069197	0.00831238	0.00813312	0.0123447	0.0176969	0.013823
Bacteria	Chloroflexi	-	Anaerolineae	Anaerolineales	Anaerolineaceae	Anaerolinea	0.87	0	0	0	0.00921886	0.0103558	0.00322289	0.0190292	0.00415619	0.0146396	0.0185171	0.00884846	0.0199665
Bacteria	Chloroflexi	-	Anaerolineae	Anaerolineales	Anaerolineaceae	Bellilinea	0.53	0.00783556	0	0.0141613	0.00460943	0.00207116	0.00644579	0.0138394	0.00831238	0.00162663	0.00925854	0.0176969	0.00153589
Bacteria	Chloroflexi	-	Anaerolineae	Anaerolineales	Anaerolineaceae	Leptolinea	0.51	0.018283	0.0112055	0	0	0	0	0	0	0	0	0	0
Bacteria	Chloroflexi	-	Anaerolineae	Anaerolineales	Anaerolineaceae	Levilinea	0.6	0	0	0	0	0	0.00161145	0	0.00207809	0	0	0	0.00153589
Bacteria	Chloroflexi	-	Anaerolineae	Anaerolineales	Anaerolineaceae	Ornatilinea	0.63	0	0.00186759	0	0.0153648	0.0227828	0.0128916	0.0155693	0.00831238	0.0227727	0.0138878	0.0141575	0.013823
Bacteria	Chloroflexi	-	Anaerolineae	Anaerolineales	Anaerolineaceae	Thermomarinilinea	0.62	0	0	0	0.00921886	0.012427	0.0128916	0.0155693	0.0124686	0.0113864	0.00771545	0.00707877	0.00767943
Bacteria	Chloroflexi	-	Ardenticatenia	Ardenticatenales	Ardenticatenaceae	Ardenticatena	0.62	0	0.0112055	0	0	0	0	0	0	0	0	0	0
Bacteria	Chloroflexi	-	Caldilineae	Caldilineales	Caldilineaceae	Caldilinea	0.69	0	0	0	0.0537767	0.0289963	0.0580121	0.0345985	0.04364	0.0553052	0.0663529	0.0530908	0.0491484
Bacteria	Chloroflexi	-	Caldilineae	Caldilineales	Caldilineaceae	Litorilinea	0.75	0.0365659	0.063498	0.0354032	0.542376	0.352098	0.465708	0.415182	0.457181	0.461961	0.432065	0.472508	0.450015
Bacteria	Chloroflexi	-	Dehalococcoidetes	Dehalogenimonas_o	Dehalogenimonas_f	Dehalogenimonas	1	0	0	0	0.00153648	0	0	0	0	0.00162663	0	0	0.00153589
Bacteria	Chloroflexi	-	Ktedonobacteria	Ktedonobacterales	Ktedonobacteraceae	Ktedonobacter	0.7	0.0365659	0.0280138	0.0354032	0	0	0	0.0501678	0	0	0	0	0.00153589
Bacteria	Chloroflexi	-	Thermomicrobia	Sphaerobacterales	Sphaerobacteraceae	Nitrolancea	0.63	0.00783556	0.00747035	0.00472043	0.0568496	0.0476368	0.0418976	0.0501678	0.0311714	0.0487987	0.0493789	0.0619392	0.0614354
Bacteria	Cyanobacteria/Chloroplast	-	Chloroplast	Chloroplast_o	Chloroplast	Bacillariophyta	0.72	0.00783556	0.00560276	0.00236022	0.00921886	0.00414233	0.0209488	0.0172992	0.00831238	0.013013	0.0138878	0.0141575	0.0184306
Bacteria	Cyanobacteria/Chloroplast	-	Chloroplast	Chloroplast_o	Chloroplast	Chlorophyta	0.84	0	0	0	0.0138283	0.00414233	0.00644579	0.0259489	0	0.0065065	0.00154309	0.00353938	0.00921532
Bacteria	Cyanobacteria/Chloroplast	-	Chloroplast	Chloroplast_o	Chloroplast	Streptophyta	0.99	0.214172	0.186759	0.304468	0.00153648	0.00207116	0.00322289	0.00518977	0.00207809	0.00813312	0.00308618	0.00176969	0.00153589
Bacteria	Firmicutes	-	Bacilli	Bacillales	Alicyclobacillaceae	Alicyclobacillus	0.91	0.00522371	0.00186759	0.00236022	0	0.0062135	0.00483434	0	0	0.00325325	0.00154309	0.00176969	0.00153589
Bacteria	Firmicutes	-	Bacilli	Bacillales	Alicyclobacillaceae	Tumebacillus	1	0.00783556	0.00186759	0.0212419	0.00153648	0	0	0	0	0	0	0	0.00153589
Bacteria	Firmicutes	-	Bacilli	Bacillales	Bacillaceae 1	Bacillus	0.75	0.0261185	0.0354842	0.0283226	0.0338025	0.0165693	0.0225603	0.0726568	0.0207809	0.0292792	0.033948	0.0336242	0.0337895
Bacteria	Firmicutes	-	Bacilli	Bacillales	Bacillaceae 2	Oceanobacillus	1	0	0	0	0	0	0	0.00172992	0	0	0.00154309	0.00176969	0.00153589
Bacteria	Firmicutes	-	Bacilli	Bacillales	Paenibacillaceae 1	Brevibacillus	1	0	0	0	0	0	0.00161145	0	0	0	0	0.00353938	0
Bacteria	Firmicutes	-	Bacilli	Bacillales	Paenibacillaceae 1	Cohnella	1	0.00261185	0.00373518	0.0141613	0.00460943	0.00207116	0.00322289	0	0	0.00813312	0.00462927	0	0.00307177
Bacteria	Firmicutes	-	Bacilli	Bacillales	Paenibacillaceae 1	Paenibacillus	0.89	0.0208948	0.0112055	0.0306828	0.0384119	0.0538503	0.0386747	0.044978	0.022859	0.0341591	0.0293187	0.0353938	0.0291818
Bacteria	Firmicutes	-	Bacilli	Bacillales	Staphylococcaceae	Staphylococcus	1	0	0.00186759	0	0	0	0.00161145	0	0	0.00162663	0	0	0
Bacteria	Firmicutes	-	Clostridia	Clostridiales	Clostridiaceae 1	Caloramator	0.67	0	0	0	0	0	0	0.00172992	0	0.00162663	0	0	0
Bacteria	Firmicutes	-	Clostridia	Clostridiales	Clostridiaceae 1	Clostridium sensu stricto	0.91	0.0391778	0.0896442	0.0401237	0.121382	0.049708	0.0402862	0.0622773	0.022859	0.0829579	0.0648098	0.104412	0.0645072
Bacteria	Firmicutes	-	Clostridia	Clostridiales	Clostridiales_incertae_sedis	Proteiniborus	0.82	0	0	0	0	0	0	0.00345985	0	0	0	0	0
Bacteria	Firmicutes	-	Clostridia	Clostridiales	Eubacteriaceae	Alkalibacter	0.85	0	0	0	0.00460943	0	0.00161145	0	0.00207809	0	0.00308618	0.00176969	0.00153589
Bacteria	Firmicutes	-	Clostridia	Clostridiales	Gracilibacteraceae	Gracilibacter	0.85	0.00261185	0	0	0.00153648	0	0.00161145	0	0.00207809	0.00162663	0	0.00176969	0.00153589
Bacteria	Firmicutes	-	Clostridia	Clostridiales	Gracilibacteraceae	Lutispora	0.75	0	0	0	0.00307295	0.00207116	0.00161145	0	0	0.00162663	0.00154309	0.00176969	0
Bacteria	Firmicutes	-	Clostridia	Clostridiales	Heliobacteriaceae	Hydrogenispora	0.8	0	0.00186759	0	0	0	0	0	0	0.00325325	0.00771545	0	0
Bacteria	Firmicutes	-	Clostridia	Clostridiales	Lachnospiraceae	Clostridium XlVb	0.84	0.00783556	0	0.00472043	0.00307295	0.00414233	0.00161145	0	0.00207809	0	0	0.00353938	0.00153589
Bacteria	Firmicutes	-	Clostridia	Clostridiales	Peptococcaceae 1	Desulfosporosinus	0.94	0.00783556	0.0130731	0.0141613	0.0122918	0.0103558	0.00966869	0.00172992	0	0.0146396	0.0108016	0.0159272	0.00460766
Bacteria	Firmicutes	-	Clostridia	Clostridiales	Peptostreptococcaceae	Romboutsia	0.99	0	0	0	0.00307295	0.00207116	0.00483434	0.00172992	0.00415619	0.0065065	0	0.0106182	0.00460766
Bacteria	Firmicutes	-	Clostridia	Clostridiales	Ruminococcaceae	Clostridium III	0.77	0	0.00186759	0	0	0.00414233	0.00322289	0	0.00207809	0.00487987	0.00925854	0	0.00614354
Bacteria	Firmicutes	-	Clostridia	Clostridiales	Ruminococcaceae	Clostridium IV	0.68	0	0	0	0	0	0	0.00345985	0	0	0	0	0
Bacteria	Firmicutes	-	Clostridia	Clostridiales	Ruminococcaceae	Pseudobacteroides	0.86	0.00261185	0.00186759	0	0.0122918	0.00828466	0.00966869	0.00172992	0.00207809	0.0113864	0.00617236	0.00884846	0.00460766
Bacteria	Firmicutes	-	Clostridia	Thermoanaerobacterales	Thermoanaerobacteraceae	Thermacetogenium	0.63	0	0.00186759	0.00236022	0	0	0	0	0.00207809	0	0	0	0
Bacteria	Firmicutes	-	Erysipelotrichia	Erysipelotrichales	Erysipelotrichaceae	Turicibacter	0.94	0	0.00373518	0.00944086	0.00460943	0.00414233	0.00161145	0.00345985	0	0.00325325	0.00154309	0.00176969	0.00307177
Bacteria	Firmicutes	-	Negativicutes	Selenomonadales	Veillonellaceae	Anaeroarcus	0.59	0	0	0	0	0.00207116	0	0.00172992	0	0.00325325	0	0.00176969	0
Bacteria	Firmicutes	-	Negativicutes	Selenomonadales	Veillonellaceae	Desulfosporomusa	0.73	0.00261185	0.00373518	0	0.00153648	0.00207116	0.00161145	0.00345985	0	0.00162663	0.00308618	0.00176969	0
Bacteria	Firmicutes	-	Negativicutes	Selenomonadales	Veillonellaceae	Pelosinus	0.7	0.00261185	0	0.00708065	0.00307295	0.00414233	0.00161145	0.00172992	0	0.00162663	0.00462927	0.00353938	0.00307177
Bacteria	Gemmatimonadetes	-	Gemmatimonadetes	Gemmatimonadales	Gemmatimonadaceae	Gemmatimonas	0.89	0.133204	0.11579	0.132172	0.112163	0.128412	0.135362	0.207591	0.124686	0.113864	0.126533	0.102642	0.124407
Bacteria	Hydrogenedentes	-	Hydrogenedens_c	Hydrogenedens_o	Hydrogenedens_f	Candidatus Hydrogenedens	0.76	0	0	0	0.0138283	0.0331386	0.0161145	0.0103795	0.0103905	0.0211461	0.0200602	0.00707877	0.0261101
Bacteria	Ignavibacteriae	-	Ignavibacteria	Ignavibacteriales	Ignavibacteriaceae	Ignavibacterium	0.83	0.0104474	0.00186759	0.00472043	0.0184377	0.0207117	0.0112801	0.0138394	0.0249371	0.013013	0.0138878	0.00530908	0.00307177
Bacteria	Latescibacteria	-	Latescibacteriaamily_incertae_sedis_c	Latescibacteriaamily_incertae_sedis_o	Latescibacteria_family_incertae_sedis	Latescibacteria_genera_incertae_sedis	0.71	0.0757437	0.0354842	0.0212419	0.13521	0.111843	0.117636	0.119365	0.147545	0.100851	0.112646	0.129188	0.101368
Bacteria	Microgenomates	-	Microgenomatesamily_incertae_sedis_c	Microgenomatesamily_incertae_sedis_o	Microgenomates_family_incertae_sedis	Microgenomates_genera_incertae_sedis	0.93	0.018283	0.0747035	0.0165215	0.0061459	0.00414233	0.00322289	0.00172992	0.00207809	0.00162663	0.00154309	0	0.00307177
Bacteria	Nitrospirae	-	Nitrospira	Nitrospirales	Nitrospiraceae	Nitrospira	0.95	0.0757437	0.0597628	0.0448441	0.548522	0.532289	0.525332	0.435941	0.401072	0.465215	0.428979	0.52029	0.506842
Bacteria	Parcubacteria	-	Parcubacteriaamily_incertae_sedis_c	Parcubacteriaamily_incertae_sedis_o	Parcubacteria_family_incertae_sedis	Parcubacteria_genera_incertae_sedis	0.79	0.0757437	0.0691008	0.054285	0.150575	0.165693	0.141807	0.0761167	0.168326	0.151276	0.199059	0.191127	0.148981
Bacteria	Planctomycetes	-	Phycisphaerae	Tepidisphaerales	Tepidisphaeraceae	Tepidisphaera	0.74	0.0208948	0.031749	0.0236022	0.0384119	0.0269251	0.0338404	0.0380583	0.0270152	0.0471721	0.0308618	0.0424726	0.0322536
Bacteria	Planctomycetes	-	Planctomycetia	Candidatus Brocadiales	Candidatus Brocadiaceae	Candidatus Brocadia	0.65	0.00261185	0.00747035	0.00236022	0.119845	0.113914	0.124081	0.0968758	0.122608	0.141516	0.140421	0.11503	0.116727
Bacteria	Planctomycetes	-	Planctomycetia	Planctomycetales	Planctomycetaceae	Aquisphaera	0.73	2.71894	2.48016	2.55847	0.0599226	0.0538503	0.0821838	0.102066	0.0540305	0.0764514	0.0540082	0.0566302	0.0875455
Bacteria	Planctomycetes	-	Planctomycetia	Planctomycetales	Planctomycetaceae	Blastopirellula	0.67	0.00783556	0.0112055	0.0141613	0.70217	0.828466	0.739655	0.634882	0.756427	0.743367	0.715994	0.783974	0.751048
Bacteria	Planctomycetes	-	Planctomycetia	Planctomycetales	Planctomycetaceae	Gemmata	0.67	1.07347	1.20273	1.12818	1.15082	1.22406	1.04905	1.1677	1.28842	1.19069	1.23139	1.24055	1.25175
Bacteria	Planctomycetes	-	Planctomycetia	Planctomycetales	Planctomycetaceae	Gimesia	0.6	1.15705	1.26809	1.11638	0.150575	0.138768	0.120859	0.176452	0.137154	0.13501	0.118818	0.145115	0.173555
Bacteria	Planctomycetes	-	Planctomycetia	Planctomycetales	Planctomycetaceae	Isosphaera	0.52	0.00261185	0.00373518	0	0.00768238	0.00828466	0.00966869	0.00864962	0.00207809	0.0162662	0.016974	0.0247757	0.013823
Bacteria	Planctomycetes	-	Planctomycetia	Planctomycetales	Planctomycetaceae	Pirellula	0.76	0.532818	0.476235	0.476764	3.12212	3.26623	2.98762	2.8267	3.33742	3.2256	3.07075	3.51284	3.27758
Bacteria	Planctomycetes	-	Planctomycetia	Planctomycetales	Planctomycetaceae	Planctomicrobium	0.76	0.0156711	0.0168083	0.00944086	0.310368	0.310675	0.259443	0.23008	0.328339	0.313939	0.280843	0.293769	0.297962
Bacteria	Planctomycetes	-	Planctomycetia	Planctomycetales	Planctomycetaceae	Planctopirus	0.59	1.30593	1.23448	0.97713	0.514719	0.598567	0.533389	0.723108	0.53407	0.499374	0.421264	0.495514	0.566742
Bacteria	Planctomycetes	-	Planctomycetia	Planctomycetales	Planctomycetaceae	Rhodopirellula	0.98	0	0	0	0.00153648	0.00207116	0.00161145	0.00345985	0.00415619	0.00325325	0.00462927	0	0
Bacteria	Planctomycetes	-	Planctomycetia	Planctomycetales	Planctomycetaceae	Rubinisphaera	0.71	0.00522371	0.00186759	0.00236022	0.162866	0.165693	0.172425	0.140124	0.13092	0.14477	0.151223	0.189357	0.155124
Bacteria	Planctomycetes	-	Planctomycetia	Planctomycetales	Planctomycetaceae	Schlesneria	0.9	0.0130593	0.00373518	0	0.0691414	0.0745619	0.0676808	0.0518977	0.0852019	0.0731981	0.0694391	0.0619392	0.0752584
Bacteria	Planctomycetes	-	Planctomycetia	Planctomycetales	Planctomycetaceae	Singulisphaera	0.78	0.726095	0.849753	0.922845	0.127528	0.0952736	0.106356	0.2197	0.145467	0.128503	0.135792	0.134497	0.122871
Bacteria	Planctomycetes	-	Planctomycetia	Planctomycetales	Planctomycetaceae	Telmatocola	0.68	0.00261185	0.00560276	0.00236022	0	0.00414233	0.00161145	0.00518977	0	0.0065065	0.00308618	0.00353938	0.00460766
Bacteria	Planctomycetes	-	Planctomycetia	Planctomycetales	Planctomycetaceae	Thermogutta	0.64	1.02907	0.922588	1.01725	0.654539	0.654488	0.617184	0.570875	0.662912	0.751501	0.731425	0.736192	0.657359
Bacteria	Planctomycetes	-	Planctomycetia	Planctomycetales	Planctomycetaceae	Zavarzinella	0.69	0.46491	0.543468	0.420118	1.52879	1.38147	1.5631	1.58115	1.63754	1.48023	1.65728	1.73253	1.50978
Bacteria	Proteobacteria	-	Alphaproteobacteria	Alphaproteobacteria_incertae_sedis	Geminicoccus_f	Geminicoccus	0.79	0.00783556	0.00560276	0.00944086	0.101407	0.0849178	0.104744	0.102066	0.0727333	0.0959709	0.0972147	0.0955634	0.113656
Bacteria	Proteobacteria	-	Alphaproteobacteria	Alphaproteobacteria_incertae_sedis	Rhizomicrobium_f	Rhizomicrobium	0.81	1.01079	1.00476	1.00309	0.0507037	0.0538503	0.0564007	0.102066	0.0415619	0.065065	0.033948	0.0424726	0.0568278
Bacteria	Proteobacteria	-	Alphaproteobacteria	Caulobacterales	Caulobacteraceae	Asticcacaulis	1	0.0130593	0.0261462	0.0212419	0.00921886	0.0062135	0.00805724	0.00518977	0.00831238	0.00813312	0.0138878	0.00707877	0.0122871
Bacteria	Proteobacteria	-	Alphaproteobacteria	Caulobacterales	Caulobacteraceae	Brevundimonas	1	0.00261185	0	0	0.0230471	0.0476368	0.00966869	0.0380583	0.0249371	0.0325325	0.0246895	0.0265454	0.0245742
Bacteria	Proteobacteria	-	Alphaproteobacteria	Caulobacterales	Caulobacteraceae	Caulobacter	0.89	0.0261185	0.00933794	0.0118011	0.0338025	0.0414233	0.0306175	0.0380583	0.0270152	0.0325325	0.0385773	0.023006	0.0337895
Bacteria	Proteobacteria	-	Alphaproteobacteria	Caulobacterales	Caulobacteraceae	Phenylobacterium	0.91	0.530206	0.483705	0.54049	0.0460943	0.0517791	0.061235	0.0536277	0.066499	0.0569319	0.0277756	0.0407029	0.0568278
Bacteria	Proteobacteria	-	Alphaproteobacteria	Rhizobiales	Aurantimonadaceae	Aureimonas	0.98	0	0	0	0	0	0	0	0.0103905	0	0	0	0
Bacteria	Proteobacteria	-	Alphaproteobacteria	Rhizobiales	Beijerinckiaceae	Methylocella	0.93	0.0652963	0.0784387	0.0637258	0.00153648	0	0	0	0	0	0	0	0
Bacteria	Proteobacteria	-	Alphaproteobacteria	Rhizobiales	Bradyrhizobiaceae	Bosea	0.91	0	0	0.00236022	0.0522402	0.0414233	0.046732	0.0415182	0.0332495	0.0357857	0.0432065	0.0407029	0.0353254
Bacteria	Proteobacteria	-	Alphaproteobacteria	Rhizobiales	Bradyrhizobiaceae	Bradyrhizobium	1	0.49364	0.547203	0.531049	0.40102	0.376952	0.34485	0.589904	0.367823	0.377377	0.333308	0.339781	0.37322
Bacteria	Proteobacteria	-	Alphaproteobacteria	Rhizobiales	Bradyrhizobiaceae	Rhodopseudomonas	0.73	0.00261185	0.00373518	0.00236022	0.0169012	0.037281	0.0257832	0.0276788	0.0187029	0.0292792	0.0185171	0.0283151	0.0245742
Bacteria	Proteobacteria	-	Alphaproteobacteria	Rhizobiales	Hyphomicrobiaceae	Ancalomicrobium	0.58	0	0	0	0.00153648	0	0.00161145	0	0	0.00162663	0.00154309	0.00176969	0.00307177
Bacteria	Proteobacteria	-	Alphaproteobacteria	Rhizobiales	Hyphomicrobiaceae	Blastochloris	0.59	0	0	0	0.064532	0.049708	0.0515663	0.0726568	0.04364	0.0731981	0.0756114	0.0760968	0.0614354
Bacteria	Proteobacteria	-	Alphaproteobacteria	Rhizobiales	Hyphomicrobiaceae	Devosia	0.94	0.0470133	0.0429545	0.054285	0.0829697	0.0766331	0.109578	0.112445	0.149623	0.0845845	0.0987578	0.0902543	0.0982967
Bacteria	Proteobacteria	-	Alphaproteobacteria	Rhizobiales	Hyphomicrobiaceae	Hyphomicrobium	0.76	0.558936	0.606966	0.717506	0.972589	0.967234	1.00554	1.15905	0.928908	1.02152	0.859502	0.948555	1.07973
Bacteria	Proteobacteria	-	Alphaproteobacteria	Rhizobiales	Hyphomicrobiaceae	Pedomicrobium	0.8	0.0444015	0.0672332	0.0283226	0.534694	0.60478	0.530166	0.437671	0.53407	0.527026	0.50922	0.502593	0.536024
Bacteria	Proteobacteria	-	Alphaproteobacteria	Rhizobiales	Hyphomicrobiaceae	Rhodomicrobium	0.99	0.652963	0.679802	0.677382	0.0061459	0.0062135	0.00644579	0.0138394	0.0103905	0.0065065	0.0138878	0.00884846	0.00307177
Bacteria	Proteobacteria	-	Alphaproteobacteria	Rhizobiales	Methylobacteriaceae	Methylobacterium	0.81	0.00261185	0	0.00236022	0.00307295	0.0165693	0.0112801	0.0103795	0.0145467	0.00813312	0.00771545	0.0106182	0.0107512
Bacteria	Proteobacteria	-	Alphaproteobacteria	Rhizobiales	Methylobacteriaceae	Microvirga	0.81	0	0	0	0.0476308	0.0393521	0.0418976	0.0397883	0.0353276	0.0406656	0.0416635	0.0495514	0.0476125
Bacteria	Proteobacteria	-	Alphaproteobacteria	Rhizobiales	Methylocystaceae	Methylocystis	0.78	0.195889	0.235316	0.243102	0	0	0	0.00172992	0	0	0	0	0
Bacteria	Proteobacteria	-	Alphaproteobacteria	Rhizobiales	Phyllobacteriaceae	Aminobacter	0.77	0.0130593	0.0205435	0.0212419	0.0414848	0.0600638	0.0531778	0.0813064	0.0561086	0.0585585	0.0447496	0.0424726	0.0522201
Bacteria	Proteobacteria	-	Alphaproteobacteria	Rhizobiales	Phyllobacteriaceae	Chelativorans	0.55	0	0	0	0.0261201	0.0144982	0.0273946	0.0207591	0.022859	0.026026	0.0262325	0.0159272	0.0383971
Bacteria	Proteobacteria	-	Alphaproteobacteria	Rhizobiales	Phyllobacteriaceae	Mesorhizobium	0.69	0	0	0	0.371827	0.323102	0.33357	0.406532	0.401072	0.408283	0.327135	0.408799	0.364005
Bacteria	Proteobacteria	-	Alphaproteobacteria	Rhizobiales	Phyllobacteriaceae	Pseudahrensia	0.55	0	0	0	0.0107553	0.0165693	0.0177259	0.0103795	0.0145467	0.0113864	0.0108016	0.0106182	0.013823
Bacteria	Proteobacteria	-	Alphaproteobacteria	Rhizobiales	Rhizobiaceae	Ensifer	0.77	0.00261185	0.00186759	0.00944086	0.338025	0.350027	0.388359	0.432481	0.413541	0.483108	0.368799	0.424726	0.423905
Bacteria	Proteobacteria	-	Alphaproteobacteria	Rhizobiales	Rhizobiaceae	Kaistia	1	0.00261185	0.00933794	0.00472043	0.0107553	0.0062135	0.0112801	0.00518977	0.00415619	0.00975975	0.00462927	0.00353938	0.00307177
Bacteria	Proteobacteria	-	Alphaproteobacteria	Rhizobiales	Rhizobiaceae	Rhizobium	0.91	0.0391778	0.0373518	0.0212419	0.262737	0.333458	0.257832	0.288897	0.299246	0.39527	0.371885	0.323854	0.34711
Bacteria	Proteobacteria	-	Alphaproteobacteria	Rhizobiales	Rhizobiales_incertae_sedis	Bauldia	0.69	0.104474	0.10832	0.0849678	0.0860427	0.0869889	0.0918525	0.115905	0.110139	0.078078	0.0802407	0.092024	0.0890814
Bacteria	Proteobacteria	-	Alphaproteobacteria	Rhizobiales	Rhizobiales_incertae_sedis	Vasilyevaea	0.51	0	0	0	0.0230471	0.0331386	0.032229	0.0432481	0.0332495	0.0276526	0.0262325	0.0318545	0.0230383
Bacteria	Proteobacteria	-	Alphaproteobacteria	Rhizobiales	Rhodobiaceae	Afifella	0.54	0	0	0	0.00153648	0	0	0.00172992	0	0	0.00154309	0.00353938	0
Bacteria	Proteobacteria	-	Alphaproteobacteria	Rhizobiales	Rhodobiaceae	Anderseniella	0.56	0	0	0	0.0199742	0.0186405	0.014503	0.0345985	0.0207809	0.0243994	0.0123447	0.0106182	0.0153589
Bacteria	Proteobacteria	-	Alphaproteobacteria	Rhizobiales	Roseiarcaceae	Roseiarcus	0.94	2.21485	2.17014	2.59152	0	0	0	0.0172992	0	0	0	0.00176969	0
Bacteria	Proteobacteria	-	Alphaproteobacteria	Rhizobiales	Xanthobacteraceae	Labrys	1	0.0104474	0.00747035	0.00708065	0.00307295	0.00414233	0.00161145	0.00345985	0	0.00487987	0.00154309	0	0.00460766
Bacteria	Proteobacteria	-	Alphaproteobacteria	Rhizobiales	Xanthobacteraceae	Pseudolabrys	0.72	1.86225	1.28677	1.75128	0.0814332	0.0766331	0.0515663	0.316576	0.0685771	0.0471721	0.0663529	0.0637089	0.0691149
Bacteria	Proteobacteria	-	Alphaproteobacteria	Rhodobacterales	Rhodobacteraceae	Agaricicola	0.52	0.00522371	0.00186759	0.0141613	0	0.00207116	0	0	0	0	0	0	0
Bacteria	Proteobacteria	-	Alphaproteobacteria	Rhodobacterales	Rhodobacteraceae	Albimonas	0.59	0	0.00373518	0	0.0906521	0.0642061	0.075738	0.0709269	0.0623428	0.0536786	0.0555513	0.046012	0.0767943
Bacteria	Proteobacteria	-	Alphaproteobacteria	Rhodobacterales	Rhodobacteraceae	Amaricoccus	0.7	0.00261185	0.00373518	0	0.29193	0.263038	0.327124	0.323496	0.26184	0.296046	0.205231	0.221212	0.24267
Bacteria	Proteobacteria	-	Alphaproteobacteria	Rhodobacterales	Rhodobacteraceae	Gemmobacter	0.74	0	0.00186759	0	0.0353389	0.0455656	0.0451205	0.0380583	0.0394838	0.039039	0.0570944	0.0265454	0.0383971
Bacteria	Proteobacteria	-	Alphaproteobacteria	Rhodobacterales	Rhodobacteraceae	Paracoccus	1	0	0	0	0.0215107	0.024854	0.0177259	0.0121095	0.0124686	0.0243994	0.0138878	0.0212363	0.013823
Bacteria	Proteobacteria	-	Alphaproteobacteria	Rhodospirillales	Acetobacteraceae	Acidisoma	0.71	0.344765	0.412737	0.462602	0.00307295	0.00207116	0.00483434	0.0172992	0.00623428	0.00325325	0	0.00353938	0.00614354
Bacteria	Proteobacteria	-	Alphaproteobacteria	Rhodospirillales	Acetobacteraceae	Roseomonas	0.78	0	0	0	0.0169012	0.0186405	0.0338404	0.0121095	0.0270152	0.0341591	0.0185171	0.0194666	0.0245742
Bacteria	Proteobacteria	-	Alphaproteobacteria	Rhodospirillales	Acetobacteraceae	Stella	0.76	0.0339541	0.0205435	0.0472043	0	0.00207116	0	0	0	0.00162663	0.00308618	0	0
Bacteria	Proteobacteria	-	Alphaproteobacteria	Rhodospirillales	Reyranella_f	Reyranella	0.99	0.391778	0.390326	0.295027	0.338025	0.439087	0.472154	0.394423	0.332495	0.357857	0.371885	0.334472	0.376292
Bacteria	Proteobacteria	-	Alphaproteobacteria	Rhodospirillales	Rhodospirillaceae	Azospirillum	1	0	0	0	0	0	0.00322289	0.00345985	0.00415619	0.00162663	0	0.00176969	0
Bacteria	Proteobacteria	-	Alphaproteobacteria	Rhodospirillales	Rhodospirillaceae	Defluviicoccus	0.64	0	0.00560276	0.00236022	0.10448	0.0890601	0.127304	0.107255	0.0852019	0.0894644	0.0663529	0.0831755	0.0767943
Bacteria	Proteobacteria	-	Alphaproteobacteria	Rhodospirillales	Rhodospirillaceae	Dongia	0.93	0.0261185	0.0354842	0.0118011	0.0138283	0.037281	0.0370633	0.0242189	0.022859	0.0227727	0.0308618	0.0336242	0.0230383
Bacteria	Proteobacteria	-	Alphaproteobacteria	Rhodospirillales	Rhodospirillaceae	Elstera	0.53	0	0	0	0	0.00207116	0.00161145	0.00345985	0	0.00487987	0.00308618	0	0
Bacteria	Proteobacteria	-	Alphaproteobacteria	Rhodospirillales	Rhodospirillaceae	Lacibacterium	0.59	0.00261185	0.00186759	0	0	0	0.00161145	0.00172992	0.00623428	0	0	0	0.00153589
Bacteria	Proteobacteria	-	Alphaproteobacteria	Rhodospirillales	Rhodospirillaceae	Magnetospira	0.55	0	0.00186759	0.00236022	0.0061459	0.0186405	0.0177259	0.00518977	0.0103905	0.0146396	0.00308618	0.0176969	0.0153589
Bacteria	Proteobacteria	-	Alphaproteobacteria	Rhodospirillales	Rhodospirillaceae	Magnetospirillum	0.83	0.0104474	0.00373518	0.00236022	0.00460943	0.00828466	0.00644579	0.00864962	0.00623428	0.0195195	0.00771545	0.00353938	0.0122871
Bacteria	Proteobacteria	-	Alphaproteobacteria	Rhodospirillales	Rhodospirillaceae	Nitrospirillum	0.6	0.0914148	0.0560276	0.0849678	0	0	0	0	0	0	0	0	0
Bacteria	Proteobacteria	-	Alphaproteobacteria	Rhodospirillales	Rhodospirillaceae	Skermanella	0.76	0.00783556	0.00373518	0	0.0368754	0.0186405	0.0257832	0.0207591	0.0311714	0.026026	0.0200602	0.00707877	0.0199665
Bacteria	Proteobacteria	-	Alphaproteobacteria	Rhodospirillales	Rhodospirillaceae	Telmatospirillum	0.89	0.00522371	0.0224111	0.0188817	0	0	0	0	0	0	0	0	0
Bacteria	Proteobacteria	-	Alphaproteobacteria	Rhodospirillales	Rhodospirillaceae	Tistrella	0.54	0	0.0112055	0.00236022	0	0	0	0	0	0	0	0	0
Bacteria	Proteobacteria	-	Alphaproteobacteria	Sphingomonadales	Erythrobacteraceae	Altererythrobacter	0.62	0	0	0	0.295003	0.26718	0.33357	0.278518	0.367823	0.278153	0.307075	0.304387	0.327144
Bacteria	Proteobacteria	-	Alphaproteobacteria	Sphingomonadales	Erythrobacteraceae	Porphyrobacter	0.74	0	0	0	0.0169012	0.0207117	0.0225603	0.022489	0.0249371	0.0178929	0.016974	0.0247757	0.0122871
Bacteria	Proteobacteria	-	Alphaproteobacteria	Sphingomonadales	Sphingomonadaceae	Novosphingobium	0.97	0.0417896	0.0504249	0.0566452	0.0891156	0.113914	0.125693	0.102066	0.0976705	0.118744	0.115732	0.0760968	0.125943
Bacteria	Proteobacteria	-	Alphaproteobacteria	Sphingomonadales	Sphingomonadaceae	Rhizorhabdus	0.63	0	0.00186759	0	0.00768238	0.0207117	0.0161145	0.0121095	0.022859	0.00813312	0.0185171	0.00884846	0.0245742
Bacteria	Proteobacteria	-	Alphaproteobacteria	Sphingomonadales	Sphingomonadaceae	Sphingobium	0.91	0	0.00186759	0	0.0122918	0.0165693	0.00322289	0.0138394	0.0207809	0.00813312	0.016974	0.00884846	0.00921532
Bacteria	Proteobacteria	-	Alphaproteobacteria	Sphingomonadales	Sphingomonadaceae	Sphingomonas	0.83	0.0574608	0.0373518	0.0448441	0.115236	0.138768	0.151476	0.266408	0.234825	0.159409	0.16974	0.146884	0.136694
Bacteria	Proteobacteria	-	Alphaproteobacteria	Sphingomonadales	Sphingomonadaceae	Sphingopyxis	1	0	0	0	0.0107553	0.0144982	0.0112801	0.0069197	0.0145467	0.0227727	0.0108016	0.0159272	0.013823
Bacteria	Proteobacteria	-	Alphaproteobacteria	Sphingomonadales	Sphingomonadaceae	Sphingorhabdus	0.74	0	0	0	0.129064	0.126341	0.103133	0.131474	0.112217	0.126877	0.168197	0.118569	0.0967608
Bacteria	Proteobacteria	-	Alphaproteobacteria	Sphingomonadales	Sphingomonadaceae	Sphingosinicella	0.55	0	0	0	0.0522402	0.0600638	0.0499549	0.0553576	0.0623428	0.0553052	0.0786976	0.0548605	0.0460766
Bacteria	Proteobacteria	-	Betaproteobacteria	Burkholderiales	Burkholderiaceae	Burkholderia	1	2.24358	2.74909	2.52779	0.00153648	0.00207116	0.00161145	0.00864962	0	0.00162663	0	0	0
Bacteria	Proteobacteria	-	Betaproteobacteria	Burkholderiales	Burkholderiaceae	Chitinimonas	1	0	0	0	0	0	0.00322289	0	0.00207809	0	0	0	0.00153589
Bacteria	Proteobacteria	-	Betaproteobacteria	Burkholderiales	Burkholderiaceae	Lautropia	0.7	0	0	0.00236022	0.0629955	0.0455656	0.0580121	0.0276788	0.0561086	0.0455455	0.0432065	0.0583998	0.0598996
Bacteria	Proteobacteria	-	Betaproteobacteria	Burkholderiales	Burkholderiales_incertae_sedis	Aquabacterium	0.77	0	0.00373518	0	0.149038	0.138768	0.164368	0.119365	0.128842	0.138263	0.112646	0.139806	0.115191
Bacteria	Proteobacteria	-	Betaproteobacteria	Burkholderiales	Burkholderiales_incertae_sedis	Inhella	0.92	0	0	0	0.0061459	0.0103558	0.00966869	0.00518977	0.0103905	0.00487987	0.00925854	0.00707877	0.00460766
Bacteria	Proteobacteria	-	Betaproteobacteria	Burkholderiales	Burkholderiales_incertae_sedis	Sphaerotilus	0.8	0.125369	0.121393	0.0920484	0.0522402	0.0828466	0.0451205	0.0518977	0.0602647	0.0455455	0.0617236	0.0442423	0.0476125
Bacteria	Proteobacteria	-	Betaproteobacteria	Burkholderiales	Comamonadaceae	Rhodoferax	0.99	0.81751	0.933794	0.970049	0.175158	0.229899	0.161145	0.162613	0.203653	0.183809	0.307075	0.159272	0.199665
Bacteria	Proteobacteria	-	Betaproteobacteria	Burkholderiales	Comamonadaceae	Simplicispira	0.76	0.088803	0.085909	0.0944086	0.00307295	0.00414233	0.00322289	0.00518977	0.00207809	0.00162663	0.00617236	0.00353938	0.00460766
Bacteria	Proteobacteria	-	Betaproteobacteria	Burkholderiales	Comamonadaceae	Variovorax	0.65	0.0992504	0.106453	0.0802474	0.155184	0.151195	0.13375	0.138394	0.114295	0.170796	0.145051	0.152194	0.13055
Bacteria	Proteobacteria	-	Betaproteobacteria	Burkholderiales	Oxalobacteraceae	Duganella	1	0.0208948	0.0280138	0.0236022	0.0138283	0.0165693	0.0112801	0.0207591	0.00623428	0.0113864	0.0123447	0.00176969	0.00307177
Bacteria	Proteobacteria	-	Betaproteobacteria	Burkholderiales	Oxalobacteraceae	Glaciimonas	0.77	0.0470133	0.0896442	0.0802474	0.0122918	0.0144982	0.0112801	0.0259489	0.0207809	0.0227727	0.0293187	0.0283151	0.0276459
Bacteria	Proteobacteria	-	Betaproteobacteria	Burkholderiales	Oxalobacteraceae	Herminiimonas	0.69	0.0104474	0.0261462	0.0188817	0.00307295	0.00828466	0.00161145	0	0.0103905	0.0146396	0.0108016	0.00530908	0.00921532
Bacteria	Proteobacteria	-	Betaproteobacteria	Burkholderiales	Oxalobacteraceae	Massilia	1	0.0208948	0.00933794	0.00708065	0.064532	0.103558	0.0515663	0.0778466	0.0727333	0.0585585	0.0833269	0.0566302	0.0629713
Bacteria	Proteobacteria	-	Betaproteobacteria	Burkholderiales	Oxalobacteraceae	Undibacterium	1	0	0	0.00472043	0	0	0.00161145	0.00172992	0	0.00162663	0.00308618	0	0
Bacteria	Proteobacteria	-	Betaproteobacteria	Gallionellales	Gallionellaceae	Sideroxydans	0.78	0.924596	0.683537	0.618377	0.00153648	0.00207116	0	0	0	0.00162663	0	0.00176969	0.00307177
Bacteria	Proteobacteria	-	Betaproteobacteria	Methylophilales	Methylophilaceae	Methylophilus	0.83	0	0.00186759	0	0.0122918	0.0227828	0.0161145	0.0172992	0.0124686	0.00813312	0.0262325	0.00884846	0.0506842
Bacteria	Proteobacteria	-	Betaproteobacteria	Neisseriales	Neisseriaceae	Deefgea	1	0	0	0	0.00307295	0	0	0	0	0	0.00154309	0	0
Bacteria	Proteobacteria	-	Betaproteobacteria	Neisseriales	Neisseriaceae	Leeia	1	0	0	0	0	0	0	0	0	0.00162663	0.00154309	0	0
Bacteria	Proteobacteria	-	Betaproteobacteria	Nitrosomonadales	Nitrosomonadaceae	Nitrosomonas	0.96	0	0	0	0.0430213	0.0227828	0.0225603	0.0259489	0.0249371	0.0276526	0.0138878	0.0318545	0.0368613
Bacteria	Proteobacteria	-	Betaproteobacteria	Nitrosomonadales	Nitrosomonadaceae	Nitrosospira	0.66	0.258573	0.229713	0.285586	0.554668	0.538503	0.499549	0.582984	0.521602	0.377377	0.348739	0.444193	0.549847
Bacteria	Proteobacteria	-	Betaproteobacteria	Rhodocyclales	Rhodocyclaceae	Dechloromonas	0.76	0	0.00560276	0.00236022	0.0215107	0.024854	0.0161145	0.0121095	0.00623428	0.0309059	0.0200602	0.0407029	0.0168947
Bacteria	Proteobacteria	-	Betaproteobacteria	Rhodocyclales	Rhodocyclaceae	Denitratisoma	0.69	0.00522371	0.00560276	0.00472043	0	0.00207116	0.00161145	0	0	0	0	0	0.00153589
Bacteria	Proteobacteria	-	Betaproteobacteria	Rhodocyclales	Rhodocyclaceae	Ferribacterium	0.9	0	0.00747035	0	0	0	0.00483434	0	0.00415619	0	0	0	0.00153589
Bacteria	Proteobacteria	-	Betaproteobacteria	Rhodocyclales	Rhodocyclaceae	Methyloversatilis	0.56	0	0	0	0.101407	0.0952736	0.0966869	0.108985	0.08728	0.0845845	0.0925854	0.0654786	0.0998326
Bacteria	Proteobacteria	-	Betaproteobacteria	Rhodocyclales	Rhodocyclaceae	Propionivibrio	0.87	0	0	0	0.00307295	0.00207116	0.00483434	0	0.00207809	0.00162663	0.00308618	0.00530908	0
Bacteria	Proteobacteria	-	Betaproteobacteria	Rhodocyclales	Rhodocyclaceae	Thauera	0.86	0	0	0	0.00153648	0	0.00161145	0	0	0	0.00308618	0	0
Bacteria	Proteobacteria	-	Betaproteobacteria	Rhodocyclales	Rhodocyclaceae	Uliginosibacterium	0.56	0.00261185	0	0	0.00153648	0	0.00322289	0.00345985	0.00415619	0	0.00154309	0.00176969	0.00460766
Bacteria	Proteobacteria	-	Deltaproteobacteria	Bdellovibrionales	Bacteriovoracaceae	Bacteriovorax	0.59	0	0	0	0.0107553	0.0186405	0.00966869	0.00518977	0.0166248	0.013013	0.0185171	0.0194666	0.0168947
Bacteria	Proteobacteria	-	Deltaproteobacteria	Bdellovibrionales	Bacteriovoracaceae	Halobacteriovorax	0.71	0	0	0	0.0261201	0.0269251	0.0161145	0.0155693	0.0207809	0.0211461	0.0123447	0.0212363	0.0199665
Bacteria	Proteobacteria	-	Deltaproteobacteria	Bdellovibrionales	Bacteriovoracaceae	Peredibacter	0.93	0	0	0	0.0460943	0.0455656	0.0499549	0.0345985	0.0332495	0.052052	0.0524651	0.0513211	0.0383971
Bacteria	Proteobacteria	-	Deltaproteobacteria	Bdellovibrionales	Bdellovibrionaceae	Bdellovibrio	0.81	0.00522371	0.0242786	0.0165215	0.0384119	0.0331386	0.0209488	0.0345985	0.0415619	0.0325325	0.0308618	0.0407029	0.0368613
Bacteria	Proteobacteria	-	Deltaproteobacteria	Bdellovibrionales	Bdellovibrionaceae	Vampirovibrio	0.74	0.0156711	0.0410869	0.00472043	0.0491672	0.0476368	0.0547892	0.0242189	0.0332495	0.0471721	0.0308618	0.046012	0.0383971
Bacteria	Proteobacteria	-	Deltaproteobacteria	Bdellovibrionales	Pseudobacteriovoracaceae	Pseudobacteriovorax	0.61	0	0	0	0.00460943	0	0.00322289	0.00345985	0.00207809	0.00325325	0.00462927	0.00176969	0.00460766
Bacteria	Proteobacteria	-	Deltaproteobacteria	Deltaproteobacteria_incertae_sedis	Deferrisoma_f	Deferrisoma	0.7	0	0	0	0.00460943	0	0.00322289	0.00345985	0.00207809	0	0.00154309	0.00176969	0.00153589
Bacteria	Proteobacteria	-	Deltaproteobacteria	Desulfobacterales	Desulfobulbaceae	Desulfobulbus	1	0	0	0	0.00460943	0	0.00161145	0.00518977	0	0	0.00154309	0.00176969	0.00460766
Bacteria	Proteobacteria	-	Deltaproteobacteria	Desulfobacterales	Desulfobulbaceae	Desulfocapsa	0.81	0	0	0	0.0169012	0.00828466	0.0112801	0.0138394	0.00207809	0.0211461	0.00308618	0.00707877	0.00614354
Bacteria	Proteobacteria	-	Deltaproteobacteria	Desulfovibrionales	Desulfovibrionaceae	Desulfovibrio	0.92	0.0104474	0.00560276	0.0165215	0	0	0	0	0	0	0	0	0
Bacteria	Proteobacteria	-	Deltaproteobacteria	Desulfuromonadales	Desulfuromonadaceae	Desulfuromonas	0.83	0	0	0	0.0752873	0.037281	0.0741266	0.0484379	0.0394838	0.0683182	0.0601805	0.0849452	0.0583637
Bacteria	Proteobacteria	-	Deltaproteobacteria	Desulfuromonadales	Geobacteraceae	Geobacter	0.99	0.216784	0.173686	0.127452	0.361072	0.24854	0.249774	0.243919	0.22859	0.2505	0.206774	0.332702	0.239598
Bacteria	Proteobacteria	-	Deltaproteobacteria	Myxococcales	Cystobacteraceae	Anaeromyxobacter	0.72	0.0470133	0.0149407	0.0259624	0.00307295	0.0207117	0.0161145	0.0155693	0.00831238	0.00975975	0.00925854	0.0106182	0.00460766
Bacteria	Proteobacteria	-	Deltaproteobacteria	Myxococcales	Cystobacteraceae	Cystobacter	0.55	0	0	0	0.00153648	0.00207116	0.00644579	0.00518977	0	0.00162663	0	0.00530908	0.00614354
Bacteria	Proteobacteria	-	Deltaproteobacteria	Myxococcales	Cystobacteraceae	Stigmatella	0.71	0.0104474	0.00560276	0.00944086	0.0230471	0.0227828	0.0418976	0.0276788	0.0187029	0.0243994	0.0154309	0.0176969	0.0184306
Bacteria	Proteobacteria	-	Deltaproteobacteria	Myxococcales	Haliangiaceae	Haliangium	0.59	0.216784	0.141937	0.122731	0.0906521	0.0932024	0.104744	0.0986057	0.105983	0.11061	0.0817838	0.0937937	0.133622
Bacteria	Proteobacteria	-	Deltaproteobacteria	Myxococcales	Kofleriaceae	Kofleria	0.59	0.00261185	0.00747035	0.00472043	0.0491672	0.0352098	0.0418976	0.0328686	0.0394838	0.0195195	0.0108016	0.0247757	0.0307177
Bacteria	Proteobacteria	-	Deltaproteobacteria	Myxococcales	Labilitrichaceae	Labilithrix	0.79	0.154099	0.117658	0.151054	0.061459	0.0662773	0.0660694	0.0743867	0.0477962	0.052052	0.0447496	0.0583998	0.0767943
Bacteria	Proteobacteria	-	Deltaproteobacteria	Myxococcales	Myxococcaceae	Aggregicoccus	0.68	0.104474	0.0616304	0.10385	0.0261201	0.024854	0.0177259	0.0345985	0.0166248	0.0227727	0.0262325	0.023006	0.0261101
Bacteria	Proteobacteria	-	Deltaproteobacteria	Myxococcales	Myxococcaceae	Angiococcus	0.68	0.00783556	0.00186759	0.00236022	0.032266	0.00828466	0.0241717	0.0328686	0.0103905	0.0276526	0.0108016	0.0371635	0.0368613
Bacteria	Proteobacteria	-	Deltaproteobacteria	Myxococcales	Myxococcaceae	Myxococcus	1	0	0	0	0.00153648	0.00207116	0.00483434	0.00172992	0	0.00487987	0.00154309	0	0.00153589
Bacteria	Proteobacteria	-	Deltaproteobacteria	Myxococcales	Myxococcaceae	Pyxidicoccus	0.59	0	0	0	0.0122918	0.00414233	0.00483434	0.0155693	0.00623428	0.00487987	0.00308618	0.0194666	0.013823
Bacteria	Proteobacteria	-	Deltaproteobacteria	Myxococcales	Nannocystaceae	Enhygromyxa	0.92	0	0	0	0.00768238	0.00207116	0.00805724	0.00172992	0.00415619	0.00487987	0.00154309	0.00884846	0.00153589
Bacteria	Proteobacteria	-	Deltaproteobacteria	Myxococcales	Nannocystaceae	Nannocystis	0.75	0	0	0	0.00921886	0.00414233	0.00483434	0.00518977	0	0.0065065	0.00308618	0.00176969	0
Bacteria	Proteobacteria	-	Deltaproteobacteria	Myxococcales	Nannocystaceae	Plesiocystis	0.56	0	0	0	0.00153648	0.00207116	0.00322289	0.0069197	0.00207809	0.00162663	0.00617236	0	0.00614354
Bacteria	Proteobacteria	-	Deltaproteobacteria	Myxococcales	Nannocystaceae	Pseudenhygromyxa	0.54	0	0	0	0	0	0.00483434	0	0	0.00162663	0.00154309	0	0
Bacteria	Proteobacteria	-	Deltaproteobacteria	Myxococcales	Phaselicystidaceae	Phaselicystis	0.7	0	0	0	0.0199742	0.012427	0.0306175	0.0069197	0.0145467	0.00975975	0.0231464	0.0194666	0.0168947
Bacteria	Proteobacteria	-	Deltaproteobacteria	Myxococcales	Polyangiaceae	Byssovorax	0.62	0.00783556	0.0168083	0.0118011	0.0583861	0.0807754	0.0660694	0.0864962	0.0706552	0.0536786	0.0524651	0.0884846	0.081402
Bacteria	Proteobacteria	-	Deltaproteobacteria	Myxococcales	Polyangiaceae	Chondromyces	0.73	0.018283	0.00747035	0.0165215	0.00768238	0.012427	0.014503	0.0121095	0.00831238	0.00487987	0.00308618	0.00176969	0.0107512
Bacteria	Proteobacteria	-	Deltaproteobacteria	Myxococcales	Polyangiaceae	Jahnella	0.58	0	0	0	0.00768238	0.0144982	0.0161145	0.00518977	0.00415619	0.0162662	0.0138878	0.0194666	0.013823
Bacteria	Proteobacteria	-	Deltaproteobacteria	Myxococcales	Polyangiaceae	Minicystis	0.64	0.0496252	0.0466897	0.0448441	0.032266	0.0227828	0.0354519	0.046708	0.0166248	0.0455455	0.0200602	0.0407029	0.0261101
Bacteria	Proteobacteria	-	Deltaproteobacteria	Myxococcales	Polyangiaceae	Polyangium	0.71	0.0261185	0.00933794	0.0141613	0.032266	0.0352098	0.0241717	0.0415182	0.0249371	0.0325325	0.00617236	0.0371635	0.0322536
Bacteria	Proteobacteria	-	Deltaproteobacteria	Myxococcales	Polyangiaceae	Sorangium	0.99	0	0	0	0.00307295	0.00414233	0.00483434	0.0069197	0.00415619	0.00487987	0.00154309	0	0
Bacteria	Proteobacteria	-	Deltaproteobacteria	Myxococcales	Sandaracinaceae	Sandaracinus	0.76	0.0104474	0.00747035	0.00472043	0.0261201	0.062135	0.0580121	0.0588174	0.0581867	0.0341591	0.0462927	0.0513211	0.0491484
Bacteria	Proteobacteria	-	Deltaproteobacteria	Myxococcales	Vulgatibacteraceae	Vulgatibacter	0.55	0.00261185	0	0	0.00307295	0.00414233	0.00644579	0.00172992	0.00207809	0.00325325	0	0.00707877	0.00614354
Bacteria	Proteobacteria	-	Deltaproteobacteria	Syntrophobacterales	Syntrophaceae	Desulfomonile	1	0.00783556	0.00747035	0.00708065	0	0	0	0	0	0	0	0	0
Bacteria	Proteobacteria	-	Deltaproteobacteria	Syntrophobacterales	Syntrophobacteraceae	Desulforhabdus	0.59	0.00261185	0.00186759	0.00236022	0	0	0	0	0	0	0	0	0
Bacteria	Proteobacteria	-	Deltaproteobacteria	Syntrophobacterales	Syntrophobacteraceae	Desulfovirga	0.64	0.0391778	0.0130731	0.0259624	0	0	0	0	0	0	0	0	0
Bacteria	Proteobacteria	-	Deltaproteobacteria	Syntrophobacterales	Syntrophobacteraceae	Syntrophobacter	0.96	0.0365659	0.0298814	0.033043	0	0	0	0.00172992	0	0	0.00154309	0	0.00307177
Bacteria	Proteobacteria	-	Gammaproteobacteria	Aeromonadales	Aeromonadaceae	Aeromonas	1	0	0	0	0.0184377	0.00414233	0.0225603	0.0155693	0.0166248	0.0146396	0.016974	0.00884846	0.0122871
Bacteria	Proteobacteria	-	Gammaproteobacteria	Alteromonadales	Alteromonadaceae	Haliea	0.75	0	0.00933794	0.00236022	0.173622	0.180191	0.14503	0.136664	0.162091	0.156156	0.146594	0.161042	0.13823
Bacteria	Proteobacteria	-	Gammaproteobacteria	Alteromonadales	Alteromonadaceae	Saccharophagus	0.76	0	0	0	0.0122918	0.0165693	0.0112801	0.0172992	0.0145467	0.0065065	0.0123447	0.0141575	0.0107512
Bacteria	Proteobacteria	-	Gammaproteobacteria	Chromatiales	Ectothiorhodospiraceae	Thiohalomonas	0.53	0	0	0	0.0122918	0.012427	0.0112801	0.0172992	0.00623428	0.00813312	0.0154309	0.00530908	0.00921532
Bacteria	Proteobacteria	-	Gammaproteobacteria	Chromatiales	Thioalkalispiraceae	Thioprofundum	0.7	0	0	0	0.0261201	0.0289963	0.0112801	0.022489	0.0270152	0.0146396	0.016974	0.0176969	0.0307177
Bacteria	Proteobacteria	-	Gammaproteobacteria	Enterobacteriales	Enterobacteriaceae	Pantoea	0.79	0.0679082	0.0728359	0.0849678	0.0691414	0.207117	0.114413	0.0813064	0.0955924	0.105731	0.134249	0.127418	0.101368
Bacteria	Proteobacteria	-	Gammaproteobacteria	Gammaproteobacteria_incertae_sedis	Porticoccus_f	Porticoccus	0.52	0	0.00373518	0	0	0	0.00161145	0	0.00415619	0.00162663	0.00308618	0.00176969	0.00614354
Bacteria	Proteobacteria	-	Gammaproteobacteria	Gammaproteobacteria_incertae_sedis	Simiduia_f	Simiduia	0.59	0	0	0	0	0	0.00161145	0	0	0	0.016974	0	0
Bacteria	Proteobacteria	-	Gammaproteobacteria	Legionellales	Coxiellaceae	Aquicella	0.96	0.0208948	0.0224111	0.00944086	0.0276566	0.0289963	0.032229	0.0259489	0.0124686	0.0487987	0.0416635	0.0265454	0.0276459
Bacteria	Proteobacteria	-	Gammaproteobacteria	Legionellales	Coxiellaceae	Coxiella	0.77	0	0.00560276	0.00236022	0	0	0.00483434	0	0.00415619	0.00162663	0.00462927	0.00353938	0.00307177
Bacteria	Proteobacteria	-	Gammaproteobacteria	Legionellales	Coxiellaceae	Diplorickettsia	0.64	0	0	0	0.00307295	0	0.00322289	0.00172992	0.00623428	0.0065065	0.00462927	0.00176969	0.00307177
Bacteria	Proteobacteria	-	Gammaproteobacteria	Legionellales	Legionellaceae	Legionella	0.92	0.0156711	0.0168083	0.0401237	0.0399484	0.0455656	0.0338404	0.0363284	0.0270152	0.0439189	0.0462927	0.0530908	0.0353254
Bacteria	Proteobacteria	-	Gammaproteobacteria	Methylococcales	Methylococcaceae	Methylobacter	0.54	0	0.00186759	0	0.0061459	0.0103558	0.00966869	0.00518977	0.00831238	0.00813312	0	0.00353938	0.00614354
Bacteria	Proteobacteria	-	Gammaproteobacteria	Methylococcales	Methylococcaceae	Methylococcus	0.54	0	0	0.00708065	0	0.00207116	0.00161145	0.00172992	0	0.00813312	0.00462927	0.00530908	0
Bacteria	Proteobacteria	-	Gammaproteobacteria	Methylococcales	Methylococcaceae	Methylosarcina	0.51	0	0	0	0.00307295	0	0	0	0.00207809	0.00162663	0	0	0.00153589
Bacteria	Proteobacteria	-	Gammaproteobacteria	Pseudomonadales	Moraxellaceae	Acinetobacter	0.91	0.148876	0.197964	0.162855	0.00460943	0.0062135	0	0.00172992	0.00415619	0.00975975	0.00771545	0	0.00307177
Bacteria	Proteobacteria	-	Gammaproteobacteria	Pseudomonadales	Moraxellaceae	Alkanindiges	0.95	0.245514	0.336166	0.306828	0.0230471	0.0331386	0.0386747	0.0363284	0.0249371	0.0487987	0.0540082	0.0477817	0.0184306
Bacteria	Proteobacteria	-	Gammaproteobacteria	Pseudomonadales	Moraxellaceae	Enhydrobacter	1	0.00261185	0	0	0	0	0	0	0	0	0.00154309	0	0
Bacteria	Proteobacteria	-	Gammaproteobacteria	Pseudomonadales	Moraxellaceae	Paraperlucidibaca	0.62	0.00261185	0.0130731	0.0118011	0.00921886	0.0103558	0.0161145	0.0069197	0.0145467	0.013013	0.00925854	0.0106182	0.00767943
Bacteria	Proteobacteria	-	Gammaproteobacteria	Pseudomonadales	Pseudomonadaceae	Cellvibrio	1	0	0.00373518	0	0.0184377	0.0269251	0.0128916	0.022489	0.0623428	0.0178929	0.0231464	0.0194666	0.0322536
Bacteria	Proteobacteria	-	Gammaproteobacteria	Pseudomonadales	Pseudomonadaceae	Permianibacter	0.83	0	0	0	0.0138283	0.0103558	0.014503	0.0138394	0.0103905	0.00813312	0.00925854	0.0159272	0.00460766
Bacteria	Proteobacteria	-	Gammaproteobacteria	Pseudomonadales	Pseudomonadaceae	Pseudomonas	1	0.156711	0.128864	0.10385	0.460943	0.617207	0.436702	0.484379	0.714865	0.632757	0.979863	0.654786	0.572885
Bacteria	Proteobacteria	-	Gammaproteobacteria	Pseudomonadales	Pseudomonadaceae	Rhizobacter	0.52	0.00261185	0	0.00236022	0.162866	0.144982	0.185316	0.195481	0.122608	0.146396	0.162025	0.168121	0.168947
Bacteria	Proteobacteria	-	Gammaproteobacteria	Xanthomonadales	Sinobacteraceae	Alkanibacter	0.58	0	0.00186759	0.00236022	0.00153648	0.00207116	0.00161145	0	0.00415619	0.0065065	0.00308618	0	0.00460766
Bacteria	Proteobacteria	-	Gammaproteobacteria	Xanthomonadales	Sinobacteraceae	Nevskia	0.99	0.0208948	0.0205435	0.0212419	0	0	0	0	0	0	0	0	0
Bacteria	Proteobacteria	-	Gammaproteobacteria	Xanthomonadales	Sinobacteraceae	Panacagrimonas	1	0	0	0	0.00153648	0	0.00161145	0.00172992	0	0.00325325	0	0.00176969	0
Bacteria	Proteobacteria	-	Gammaproteobacteria	Xanthomonadales	Sinobacteraceae	Povalibacter	0.69	0.376107	0.451956	0.398877	0.149038	0.101487	0.148253	0.159153	0.17456	0.141516	0.157395	0.153963	0.167412
Bacteria	Proteobacteria	-	Gammaproteobacteria	Xanthomonadales	Sinobacteraceae	Solimonas	0.51	0	0	0	0.00153648	0.00414233	0	0	0.00207809	0.00487987	0	0	0
Bacteria	Proteobacteria	-	Gammaproteobacteria	Xanthomonadales	Sinobacteraceae	Steroidobacter	0.79	0.0156711	0.0280138	0.0283226	0.0537767	0.0724908	0.061235	0.107255	0.0706552	0.0601851	0.0756114	0.100872	0.0906173
Bacteria	Proteobacteria	-	Gammaproteobacteria	Xanthomonadales	Xanthomonadaceae	Aquimonas	0.54	0	0	0	0.00307295	0	0.00322289	0.00345985	0	0	0	0	0.00153589
Bacteria	Proteobacteria	-	Gammaproteobacteria	Xanthomonadales	Xanthomonadaceae	Arenimonas	0.94	0.0104474	0.00373518	0	0.364145	0.451514	0.365799	0.439401	0.347042	0.499374	0.484531	0.355708	0.327144
Bacteria	Proteobacteria	-	Gammaproteobacteria	Xanthomonadales	Xanthomonadaceae	Dokdonella	0.96	0.130593	0.10085	0.0991291	0.0307295	0.0331386	0.0338404	0.044978	0.0290933	0.0439189	0.0200602	0.0247757	0.0353254
Bacteria	Proteobacteria	-	Gammaproteobacteria	Xanthomonadales	Xanthomonadaceae	Luteimonas	0.79	0.0496252	0.0354842	0.0377635	0.121382	0.161551	0.141807	0.157423	0.135076	0.123623	0.146594	0.138036	0.161268
Bacteria	Proteobacteria	-	Gammaproteobacteria	Xanthomonadales	Xanthomonadaceae	Lysobacter	0.92	0	0	0	0.00307295	0.0165693	0.00483434	0.0121095	0.0124686	0.00813312	0.00925854	0.0106182	0.0122871
Bacteria	Proteobacteria	-	Gammaproteobacteria	Xanthomonadales	Xanthomonadaceae	Mizugakiibacter	0.64	0.0130593	0.0168083	0.00708065	0.029193	0.0393521	0.0177259	0.0242189	0.022859	0.013013	0.0231464	0.0123878	0.0245742
Bacteria	Proteobacteria	-	Gammaproteobacteria	Xanthomonadales	Xanthomonadaceae	Pseudoxanthomonas	1	0	0	0	0.0153648	0.0227828	0.0112801	0.0190292	0.0187029	0.0195195	0.0123447	0.00884846	0.0184306
Bacteria	Proteobacteria	-	Gammaproteobacteria	Xanthomonadales	Xanthomonadaceae	Rhodanobacter	1	2.03463	2.62023	2.3673	0.00153648	0	0	0.00172992	0	0	0.00154309	0	0
Bacteria	Proteobacteria	-	Gammaproteobacteria	Xanthomonadales	Xanthomonadaceae	Rudaea	0.89	0.0652963	0.0597628	0.0755269	0	0	0	0.0138394	0	0	0	0	0
Bacteria	Proteobacteria	-	Gammaproteobacteria	Xanthomonadales	Xanthomonadaceae	Silanimonas	0.67	0.269021	0.2017	0.287946	0	0	0	0	0	0	0	0	0
Bacteria	Proteobacteria	-	Gammaproteobacteria	Xanthomonadales	Xanthomonadaceae	Stenotrophomonas	0.92	0	0.00186759	0	0.00153648	0	0.00966869	0	0.00207809	0.00325325	0.00462927	0.00530908	0.00614354
Bacteria	Proteobacteria	-	Gammaproteobacteria	Xanthomonadales	Xanthomonadaceae	Tahibacter	1	0	0	0	0.00460943	0.0062135	0.00644579	0.0190292	0.00623428	0.0162662	0.00925854	0.00530908	0.00614354
Bacteria	Proteobacteria	-	Gammaproteobacteria	Xanthomonadales	Xanthomonadaceae	Thermomonas	0.55	0.0156711	0.0130731	0.00944086	0	0	0	0	0	0	0	0	0
Bacteria	Proteobacteria	-	Oligoflexia	Oligoflexales	Oligoflexaceae	Oligoflexus	0.84	0.00522371	0	0	0.121382	0.126341	0.0999098	0.0951458	0.112217	0.121997	0.08487	0.123878	0.107512
Bacteria	Spirochaetes	-	Spirochaetia	Spirochaetales	Leptospiraceae	Turneriella	1	0	0	0	0.0061459	0.0062135	0.00966869	0.00864962	0.0103905	0.0065065	0.0123447	0.00530908	0.00767943
Bacteria	Spirochaetes	-	Spirochaetia	Spirochaetales	Spirochaetaceae	Spirochaeta	0.76	0.0104474	0.00747035	0.00944086	0.00153648	0.00207116	0.00966869	0.00518977	0.0103905	0	0.00462927	0.00884846	0.00153589
Bacteria	SR1	-	SR1amily_incertae_sedis_c	SR1amily_incertae_sedis_o	SR1_family_incertae_sedis	SR1_genera_incertae_sedis	0.72	0	0	0	0.00460943	0	0.00322289	0.00518977	0.00207809	0.00487987	0.0138878	0.00353938	0.00614354
Bacteria	Verrucomicrobia	-	Opitutae	Opitutales	Opitutaceae	Alterococcus	0.89	0	0	0	0.0660685	0.0434945	0.0692923	0.0605473	0.0831238	0.0813312	0.0601805	0.0743271	0.067579
Bacteria	Verrucomicrobia	-	Opitutae	Opitutales	Opitutaceae	Opitutus	0.91	0.757437	0.831077	0.726947	0.142892	0.122199	0.191762	0.148773	0.176638	0.126877	0.146594	0.166351	0.141302
Bacteria	Verrucomicrobia	-	Spartobacteria	Spartobacteriaamily_incertae_sedis_o	Spartobacteria_family_incertae_sedis	Spartobacteria_genera_incertae_sedis	0.82	4.20769	3.63619	2.96443	1.1247	1.15778	1.14574	2.97374	1.28842	1.18906	1.11257	1.18923	1.29168
Bacteria	Verrucomicrobia	-	Spartobacteria	Terrimicrobium_o	Terrimicrobium_f	Terrimicrobium	0.75	0.0156711	0.0224111	0.0118011	0.0399484	0.0227828	0.0451205	0.0311386	0.0498743	0.0374124	0.0354911	0.0194666	0.0445407
Bacteria	Verrucomicrobia	-	Subdivision3	Limisphaera_o	Limisphaera_f	Limisphaera	0.63	0	0	0	0.0230471	0.0207117	0.0306175	0.0121095	0.0145467	0.0227727	0.016974	0.0247757	0.0184306
Bacteria	Verrucomicrobia	-	Subdivision3	Subdivision3amily_incertae_sedis_o	Subdivision3_family_incertae_sedis	Subdivision3_genera_incertae_sedis	0.93	2.5126	2.52871	2.27525	1.50114	1.27998	1.23115	1.2023	1.34868	1.12562	1.32089	1.26356	1.32393
Bacteria	Verrucomicrobia	-	Subdivision5	Subdivision5amily_incertae_sedis_o	Subdivision5_family_incertae_sedis	Subdivision5_genera_incertae_sedis	0.65	0	0	0	0.0169012	0.0207117	0.0209488	0.0138394	0.0166248	0.00813312	0.0231464	0.0123878	0.013823
Bacteria	Verrucomicrobia	-	Verrucomicrobiae	Verrucomicrobiales	Verrucomicrobiaceae	Brevifollis	0.65	0	0	0	0.692951	0.805683	0.796055	0.942809	0.910206	0.827952	0.851786	1.0158	0.860096
Bacteria	Verrucomicrobia	-	Verrucomicrobiae	Verrucomicrobiales	Verrucomicrobiaceae	Luteolibacter	0.91	0.0235067	0.0298814	0.0188817	0.43175	0.441158	0.486657	0.491298	0.606804	0.611611	0.543168	0.523829	0.69422
Bacteria	Verrucomicrobia	-	Verrucomicrobiae	Verrucomicrobiales	Verrucomicrobiaceae	Prosthecobacter	1	0	0.00186759	0.00236022	0	0.0062135	0	0	0.00623428	0.00162663	0.00462927	0	0.00460766
Bacteria	Verrucomicrobia	-	Verrucomicrobiae	Verrucomicrobiales	Verrucomicrobiaceae	Roseimicrobium	0.71	0.0104474	0.00186759	0.00472043	0.00768238	0.0207117	0.0209488	0.00864962	0.0145467	0.00813312	0.0200602	0.00884846	0.0122871
Bacteria	Verrucomicrobia	-	Verrucomicrobiae	Verrucomicrobiales	Verrucomicrobiaceae	Verrucomicrobium	0.72	0.0208948	0.00747035	0.00708065	0.0522402	0.0600638	0.061235	0.0518977	0.0768895	0.0683182	0.0833269	0.069018	0.101368
Full to Genus								SoilA	SoilA	SoilA	SoilN	SoilN	SoilN	SoilN	SoilN	SoilN	SoilN	SoilN	SoilN
								t0	t0	t0	t0	t0	t0	t3h	t 3h	t 12h	t 12h	t 27h	t 27h
Domain	Phylum	SubPhylum	Class	Order	Family	Genus	RDPconf	replicate 1	replicate 2	replicate 3	replicate 1	replicate 2	replicate 3	replicate 1	replicate 2	replicate 1	replicate 2	replicate 1	replicate 2
Unclassified	-	-	-	-	-	-	1	0	0	0	0.0061459	0.00207116	0	0.0138394	0.00831238	0.00975975	0.00154309	0.00530908	0.00307177
Archaea	-	-	-	-	-	-	0.81	0.088803	0.0784387	0.0424839	0.00307295	0.00828466	0.00161145	0	0.00415619	0.00813312	0.00771545	0.0123878	0.00460766
Archaea	Crenarchaeota	-	Thermoprotei	-	-	-	0.92	0.00522371	0.00747035	0	0	0	0	0	0	0	0	0	0
Archaea	Euryarchaeota	-	Methanobacteria	Methanobacteriales	Methanobacteriaceae	Methanobacterium	1	0.0208948	0.0186759	0.0141613	0	0	0	0	0	0	0.00154309	0	0
Archaea	Euryarchaeota	-	Methanomicrobia	Methanosarcinales	-	-	0.78	0	0.00186759	0.0118011	0.00307295	0	0	0.00172992	0.00207809	0.00162663	0.00154309	0.00176969	0
Archaea	Euryarchaeota	-	Methanomicrobia	Methanosarcinales	Methanosarcinaceae	Methanosarcina	1	0	0.00186759	0.00236022	0	0.00414233	0.00161145	0	0	0	0.00154309	0	0
Archaea	Euryarchaeota	-	Thermoplasmata	-	-	-	0.6	0	0.0149407	0	0	0	0	0	0	0	0	0	0
Archaea	Euryarchaeota	-	Thermoplasmata	Methanomassiliicoccales	Methanomassiliicoccaceae	Methanomassiliicoccus	0.67	0.0130593	0.0280138	0.00944086	0	0	0	0	0	0	0	0	0
Archaea	Pacearchaeota	-	Pacearchaeota_c	Pacearchaeota_o	Pacearchaeota_f	Pacearchaeota Incertae Sedis AR13	0.84	0	0	0	0.00153648	0	0.00322289	0	0	0.00325325	0.00308618	0	0
Archaea	Thaumarchaeota	-	Nitrosopumilales_c	Nitrosopumilales	Nitrosopumilaceae	Nitrosopumilus	1	0	0	0	0.0261201	0.0103558	0.00966869	0.0207591	0.0103905	0.013013	0.0246895	0.00707877	0.0153589
Archaea	Thaumarchaeota	-	Nitrososphaerales_c	Nitrososphaerales	Nitrososphaeraceae	Nitrososphaera	0.92	1.0134	0.909515	0.800113	0.735972	0.652417	0.510829	0.643532	0.189107	0.704328	0.677417	0.513211	0.437728
Archaea	Woesearchaeota	-	-	-	-	-	0.7	0	0.00186759	0.00236022	0.0122918	0.00828466	0.00966869	0	0.00623428	0.00325325	0.00308618	0.0106182	0.0199665
Archaea	Woesearchaeota	-	Woesearchaeota_c	Woesearchaeota_o	Woesearchaeota_f	Woesearchaeota Incertae Sedis AR16	0.63	0	0	0	0.00307295	0	0	0	0	0.00162663	0	0	0.00153589
Bacteria	-	-	-	-	-	-	0.98	3.84204	4.12924	3.83771	8.79018	8.46278	8.77917	7.58572	8.46616	7.97371	7.81421	7.88752	8.17552
Bacteria	Acidobacteria	-	-	-	-	-	0.69	0.566772	0.394061	0.585334	0.331879	0.298248	0.312621	0.240459	0.284699	0.2749	0.287015	0.28846	0.314857
Bacteria	Acidobacteria	-	Acidobacteria_Gp1	-	-	-	1	0.336929	0.268933	0.351672	0	0	0	0.0138394	0	0	0	0	0
Bacteria	Acidobacteria	-	Acidobacteria_Gp1	Acidicapsa_o	Acidicapsa_f	Acidicapsa	1	0.00522371	0.0130731	0.00472043	0	0	0	0	0	0	0	0	0
Bacteria	Acidobacteria	-	Acidobacteria_Gp1	Acidipila_o	Acidipila_f	Acidipila	0.79	0.232455	0.207302	0.172296	0	0	0	0.0172992	0	0	0	0	0
Bacteria	Acidobacteria	-	Acidobacteria_Gp1	Acidobacterium_o	Acidobacterium_f	Acidobacterium	0.51	0.0940267	0.085909	0.0849678	0	0	0	0.00345985	0	0	0	0	0
Bacteria	Acidobacteria	-	Acidobacteria_Gp1	Edaphobacter_o	Edaphobacter_f	Edaphobacter	1	0.0104474	0.0112055	0.0165215	0	0	0	0.0069197	0	0	0	0	0
Bacteria	Acidobacteria	-	Acidobacteria_Gp1	Gp1_o	Gp1_f	Gp1	0.94	5.67817	5.17695	6.76202	0.00768238	0.00414233	0.00161145	0.197211	0.00831238	0.00162663	0.00154309	0.0106182	0.00614354
Bacteria	Acidobacteria	-	Acidobacteria_Gp1	Granulicella_o	Granulicella_f	Granulicella	0.91	0.185442	0.175553	0.205339	0	0	0	0	0	0	0	0	0
Bacteria	Acidobacteria	-	Acidobacteria_Gp1	Telmatobacter_o	Telmatobacter_f	Telmatobacter	0.58	0.619009	0.621907	0.672662	0	0	0	0.0138394	0	0	0	0.00176969	0
Bacteria	Acidobacteria	-	Acidobacteria_Gp1	Terriglobus_o	Terriglobus_f	Terriglobus	0.55	0.0339541	0.0784387	0.0448441	0	0	0	0	0	0	0	0	0
Bacteria	Acidobacteria	-	Acidobacteria_Gp10	Gp10_o	Gp10_f	Gp10	0.9	0.00783556	0.0112055	0.00472043	0.227398	0.217472	0.219157	0.190292	0.193263	0.180555	0.166654	0.191127	0.195058
Bacteria	Acidobacteria	-	Acidobacteria_Gp11	Gp11_o	Gp11_f	Gp11	1	0	0	0	0.0583861	0.0724908	0.046732	0.0501678	0.0374057	0.0471721	0.0493789	0.0389332	0.0337895
Bacteria	Acidobacteria	-	Acidobacteria_Gp13	Gp13_o	Gp13_f	Gp13	0.99	0.216784	0.173686	0.151054	0	0	0	0	0	0	0	0	0
Bacteria	Acidobacteria	-	Acidobacteria_Gp15	Gp15_o	Gp15_f	Gp15	0.98	0.00783556	0	0	0.00153648	0.00207116	0	0	0.00207809	0.00162663	0	0.00176969	0.00307177
Bacteria	Acidobacteria	-	Acidobacteria_Gp16	Gp16_o	Gp16_f	Gp16	0.87	3.28571	3.5204	3.68666	1.74697	1.58237	1.8999	1.80085	1.54818	1.67868	1.64493	1.64227	1.77241
Bacteria	Acidobacteria	-	Acidobacteria_Gp17	Gp17_o	Gp17_f	Gp17	0.99	0.177606	0.212905	0.10857	1.47655	1.37111	1.93213	1.56904	1.60845	1.51276	1.39495	1.5184	1.65722
Bacteria	Acidobacteria	-	Acidobacteria_Gp18	Gp18_o	Gp18_f	Gp18	1	0.00261185	0	0	0.032266	0.037281	0.0241717	0.0518977	0.0748114	0.0553052	0.0524651	0.0955634	0.053756
Bacteria	Acidobacteria	-	Acidobacteria_Gp19	Gp19_o	Gp19_f	Gp19	1	0	0	0	0.00307295	0.00207116	0.00966869	0.00518977	0	0.00325325	0.00617236	0	0.00307177
Bacteria	Acidobacteria	-	Acidobacteria_Gp2	Gp2_o	Gp2_f	Gp2	1	4.2521	3.09086	3.97932	0.029193	0.0414233	0.0225603	0.067467	0.0270152	0.0309059	0.0324049	0.023006	0.0307177
Bacteria	Acidobacteria	-	Acidobacteria_Gp20	Gp20_o	Gp20_f	Gp20	1	0	0	0	0.00460943	0.00414233	0.00644579	0.00518977	0.00207809	0.00162663	0.00154309	0.00530908	0.00307177
Bacteria	Acidobacteria	-	Acidobacteria_Gp22	Gp22_o	Gp22_f	Gp22	0.93	0.0470133	0.0410869	0.0377635	0.184377	0.258896	0.230437	0.211051	0.247293	0.196822	0.202145	0.159272	0.185842
Bacteria	Acidobacteria	-	Acidobacteria_Gp25	Gp25_o	Gp25_f	Gp25	0.95	0.07052	0.0877766	0.0660861	0	0	0.00161145	0.00345985	0.00207809	0.00162663	0	0	0.00307177
Bacteria	Acidobacteria	-	Acidobacteria_Gp3	-	-	-	0.9	0	0	0	0.0184377	0.0289963	0.032229	0.0328686	0.0290933	0.0227727	0.0246895	0.0318545	0.0368613
Bacteria	Acidobacteria	-	Acidobacteria_Gp3	Bryobacter_o	Bryobacter_f	Bryobacter	1	0	0	0	0.00307295	0.00414233	0.00322289	0.00345985	0.00207809	0.00325325	0	0.00353938	0.00614354
Bacteria	Acidobacteria	-	Acidobacteria_Gp3	Gp3_o	Gp3_f	Gp3	0.9	2.18612	2.0861	2.25401	0.356462	0.383166	0.393193	0.505138	0.353276	0.317192	0.376514	0.320314	0.334823
Bacteria	Acidobacteria	-	Acidobacteria_Gp3	Paludibaculum_o	Paludibaculum_f	Paludibaculum	0.89	0.00261185	0.00560276	0.00472043	0.0445578	0.0414233	0.0515663	0.044978	0.0457181	0.0341591	0.0478358	0.069018	0.0476125
Bacteria	Acidobacteria	-	Acidobacteria_Gp3	Solibacter_o	Solibacter_f	Candidatus Solibacter	0.67	1.5645	1.43244	1.697	0.119845	0.107701	0.116024	0.162613	0.116373	0.11061	0.10493	0.0955634	0.101368
Bacteria	Acidobacteria	-	Acidobacteria_Gp4	-	-	-	1	0.018283	0.0168083	0.0188817	0	0	0	0.0138394	0.00207809	0.00162663	0	0	0.00307177
Bacteria	Acidobacteria	-	Acidobacteria_Gp4	Aridibacter_o	Aridibacter_f	Aridibacter	0.74	0.018283	0.0168083	0.0188817	0.321123	0.333458	0.309398	0.354634	0.34912	0.357857	0.395031	0.391102	0.353254
Bacteria	Acidobacteria	-	Acidobacteria_Gp4	Blastocatella_o	Blastocatella_f	Blastocatella	0.67	0.00522371	0.00933794	0	0.45787	0.478439	0.427034	0.385773	0.488352	0.486361	0.516935	0.513211	0.483804
Bacteria	Acidobacteria	-	Acidobacteria_Gp4	Gp4_o	Gp4_f	Gp4	0.88	0.07052	0.0578952	0.0708065	0.425604	0.403877	0.352907	0.484379	0.49043	0.479854	0.408919	0.407029	0.402402
Bacteria	Acidobacteria	-	Acidobacteria_Gp5	Gp5_o	Gp5_f	Gp5	0.99	0.0444015	0.0466897	0.0165215	0.253519	0.250611	0.178871	0.237	0.187029	0.169169	0.143507	0.215902	0.193522
Bacteria	Acidobacteria	-	Acidobacteria_Gp6	Gp6_o	Gp6_f	Gp6	0.98	4.35657	4.74928	3.20989	19.5071	21.0927	19.1053	19.4841	22.3728	20.6533	20.1975	21.6663	22.4823
Bacteria	Acidobacteria	-	Acidobacteria_Gp7	Gp7_o	Gp7_f	Gp7	0.97	0.731319	0.521057	0.663221	0.0199742	0.0269251	0.0209488	0.0709269	0.0249371	0.0292792	0.0231464	0.00707877	0.0230383
Bacteria	Acidobacteria	-	Acidobacteria_Gp9	Gp9_o	Gp9_f	Gp9	1	0	0	0	0.0368754	0.0642061	0.0370633	0.0570875	0.066499	0.039039	0.0555513	0.0389332	0.0629713
Bacteria	Acidobacteria	-	Holophagae	Holophagales	Holophagaceae	Geothrix	0.96	0.161935	0.112055	0.153414	0	0.00207116	0	0	0	0	0	0	0
Bacteria	Acidobacteria	-	Holophagae	Holophagales	Holophagaceae	Holophaga	0.88	0.0391778	0.0168083	0.0448441	0	0	0.00161145	0	0	0	0	0	0
Bacteria	Actinobacteria	-	-	-	-	-	0.8	0.00522371	0	0	0.0230471	0.0559215	0.0402862	0.0259489	0.0332495	0.0504254	0.0401204	0.0353938	0.0460766
Bacteria	Actinobacteria	-	Actinobacteria	-	-	-	0.7	1.44174	1.83024	1.80793	2.03429	1.79777	1.91762	1.84237	1.87236	1.98936	1.70974	1.88295	1.90757
Bacteria	Actinobacteria	-	Actinobacteria	Acidimicrobiales	-	-	0.72	0.663411	0.870296	0.939366	0.445578	0.412162	0.50116	0.480919	0.401072	0.419669	0.385773	0.419417	0.390115
Bacteria	Actinobacteria	-	Actinobacteria	Acidimicrobiales	Acidimicrobiaceae	-	0.62	0.0391778	0.0933794	0.0731667	0.0153648	0.012427	0.0177259	0.0103795	0.0187029	0.0146396	0.0108016	0.0106182	0.0122871
Bacteria	Actinobacteria	-	Actinobacteria	Acidimicrobiales	Acidimicrobiaceae	Acidimicrobium	0.56	0	0	0	0.032266	0.0227828	0.0209488	0.0328686	0.0290933	0.0292792	0.0216033	0.0318545	0.0245742
Bacteria	Actinobacteria	-	Actinobacteria	Acidimicrobiales	Acidimicrobiaceae	Ferrimicrobium	0.62	0.00261185	0.00186759	0	0.00460943	0.0103558	0.00644579	0.00864962	0.00831238	0.00487987	0.00617236	0.00176969	0.00767943
Bacteria	Actinobacteria	-	Actinobacteria	Acidimicrobiales	Acidimicrobiaceae	Ilumatobacter	0.82	0.0208948	0.0242786	0.0448441	0.27042	0.279607	0.291672	0.186832	0.280543	0.304179	0.268498	0.23183	0.261101
Bacteria	Actinobacteria	-	Actinobacteria	Acidimicrobiales	Acidimicrobineae_incertae_sedis	Aciditerrimonas	0.64	0.101862	0.151275	0.148694	0.0798967	0.0434945	0.114413	0.0743867	0.0768895	0.078078	0.0663529	0.0778665	0.0598996
Bacteria	Actinobacteria	-	Actinobacteria	Acidimicrobiales	Iamiaceae	-	0.56	0.195889	0.2017	0.127452	0.434823	0.331386	0.494714	0.371934	0.442634	0.374124	0.342566	0.311466	0.337895
Bacteria	Actinobacteria	-	Actinobacteria	Acidimicrobiales	Iamiaceae	Aquihabitans	0.73	0.222007	0.268933	0.228941	0.136746	0.130483	0.174036	0.162613	0.122608	0.13501	0.106473	0.125648	0.133622
Bacteria	Actinobacteria	-	Actinobacteria	Acidimicrobiales	Iamiaceae	Iamia	0.61	0.0652963	0.0989822	0.120371	0.0261201	0.0144982	0.0386747	0.0190292	0.0249371	0.0309059	0.0462927	0.0194666	0.013823
Bacteria	Actinobacteria	-	Actinobacteria	Actinomycetales	-	-	0.77	0.373495	0.450089	0.516887	0.53623	0.439087	0.596236	0.482649	0.556929	0.590465	0.42435	0.596386	0.53756
Bacteria	Actinobacteria	-	Actinobacteria	Actinomycetales	Acidothermaceae	Acidothermus	0.83	0.0496252	0.0933794	0.0967689	0	0	0	0.00172992	0	0	0	0.00176969	0
Bacteria	Actinobacteria	-	Actinobacteria	Actinomycetales	Actinospicaceae	Actinospica	1	0.00522371	0.00373518	0.00472043	0	0	0	0	0	0	0	0	0
Bacteria	Actinobacteria	-	Actinobacteria	Actinomycetales	Cellulomonadaceae	Cellulomonas	1	0.0130593	0.00747035	0.00708065	0.0384119	0.0414233	0.0418976	0.0432481	0.0270152	0.0422922	0.0385773	0.0407029	0.0476125
Bacteria	Actinobacteria	-	Actinobacteria	Actinomycetales	Cryptosporangiaceae	Jatrophihabitans	0.84	0.0496252	0.104585	0.0967689	0	0	0	0.00864962	0	0	0	0	0
Bacteria	Actinobacteria	-	Actinobacteria	Actinomycetales	Demequinaceae	Demequina	0.64	0.0156711	0	0.00472043	0.0522402	0.0352098	0.0483434	0.0259489	0.0290933	0.0471721	0.0246895	0.0389332	0.0445407
Bacteria	Actinobacteria	-	Actinobacteria	Actinomycetales	Dermacoccaceae	-	0.55	0	0	0	0.0061459	0.00414233	0.00966869	0.00518977	0.00623428	0.0065065	0.00154309	0.00530908	0.00614354
Bacteria	Actinobacteria	-	Actinobacteria	Actinomycetales	Geodermatophilaceae	Blastococcus	0.8	0	0	0.00236022	0.0199742	0.0289963	0.0290061	0.0294087	0.0187029	0.0292792	0.0246895	0.0212363	0.0261101
Bacteria	Actinobacteria	-	Actinobacteria	Actinomycetales	Geodermatophilaceae	Modestobacter	0.6	0.00783556	0.00560276	0.00944086	0	0	0	0.00172992	0	0	0	0	0
Bacteria	Actinobacteria	-	Actinobacteria	Actinomycetales	Intrasporangiaceae	-	1	0.018283	0.0168083	0.0188817	0.132137	0.140839	0.148253	0.124555	0.120529	0.151276	0.12962	0.102642	0.141302
Bacteria	Actinobacteria	-	Actinobacteria	Actinomycetales	Intrasporangiaceae	Oryzihumus	0.71	0	0.00373518	0.00708065	0.0245836	0.0165693	0.0241717	0.044978	0.0166248	0.0276526	0.0262325	0.0194666	0.0307177
Bacteria	Actinobacteria	-	Actinobacteria	Actinomycetales	Intrasporangiaceae	Terrabacter	1	0.0104474	0.0168083	0.00944086	0.00921886	0.0062135	0	0.0121095	0.00831238	0.0113864	0.00771545	0.00707877	0.00307177
Bacteria	Actinobacteria	-	Actinobacteria	Actinomycetales	Intrasporangiaceae	Tetrasphaera	0.56	0.104474	0.138202	0.0708065	0.0261201	0.0165693	0.0338404	0.0172992	0.022859	0.0292792	0.0262325	0.0194666	0.0153589
Bacteria	Actinobacteria	-	Actinobacteria	Actinomycetales	Kineosporiaceae	Angustibacter	0.76	0.0679082	0.11579	0.141613	0.0230471	0.0103558	0.014503	0.0155693	0.00831238	0.00813312	0.0123447	0.0106182	0.0215024
Bacteria	Actinobacteria	-	Actinobacteria	Actinomycetales	Microbacteriaceae	-	0.91	0.0835793	0.085909	0.10621	0.0491672	0.0932024	0.0580121	0.0795765	0.0623428	0.0683182	0.0601805	0.0637089	0.0506842
Bacteria	Actinobacteria	-	Actinobacteria	Actinomycetales	Microbacteriaceae	Agromyces	0.59	0	0	0.00472043	0.0199742	0.0352098	0.0290061	0.0172992	0.0103905	0.026026	0.0246895	0.0141575	0.0230383
Bacteria	Actinobacteria	-	Actinobacteria	Actinomycetales	Microbacteriaceae	Frondihabitans	0.92	0.0496252	0.0672332	0.0637258	0.0706779	0.062135	0.0644579	0.0605473	0.0706552	0.0715715	0.0617236	0.046012	0.0629713
Bacteria	Actinobacteria	-	Actinobacteria	Actinomycetales	Micrococcaceae	Arthrobacter	0.98	0.308199	0.431413	0.372914	1.28449	1.4436	1.43741	1.22479	1.091	1.50137	1.45976	1.18392	0.958393
Bacteria	Actinobacteria	-	Actinobacteria	Actinomycetales	Micromonosporaceae	-	0.93	0	0	0.00236022	0.00921886	0.0103558	0.00805724	0.0069197	0.00415619	0.0146396	0.00617236	0.0106182	0.0122871
Bacteria	Actinobacteria	-	Actinobacteria	Actinomycetales	Micromonosporaceae	Actinoplanes	0.77	0.018283	0.0336166	0.0212419	0.0245836	0.0207117	0.0209488	0.0276788	0.0166248	0.0341591	0.0324049	0.0141575	0.0291818
Bacteria	Actinobacteria	-	Actinobacteria	Actinomycetales	Micromonosporaceae	Allocatelliglobosispora	0.88	0	0	0	0.00307295	0.00414233	0	0.00518977	0.00207809	0.00487987	0	0	0.00460766
Bacteria	Actinobacteria	-	Actinobacteria	Actinomycetales	Micromonosporaceae	Dactylosporangium	1	0.00783556	0.00747035	0.00708065	0.0153648	0.00828466	0.00805724	0.00345985	0.0103905	0.0065065	0.00925854	0.00353938	0.00460766
Bacteria	Actinobacteria	-	Actinobacteria	Actinomycetales	Micromonosporaceae	Longispora	0.8	0	0	0	0	0.00207116	0	0.00345985	0	0	0	0	0.00307177
Bacteria	Actinobacteria	-	Actinobacteria	Actinomycetales	Micromonosporaceae	Micromonospora	1	0.00261185	0	0.0165215	0.0184377	0.012427	0.0225603	0.0138394	0.0290933	0.0146396	0.00925854	0.00884846	0.0107512
Bacteria	Actinobacteria	-	Actinobacteria	Actinomycetales	Micromonosporaceae	Pilimelia	0.71	0.0208948	0.0280138	0.033043	0.029193	0.0289963	0.046732	0.0345985	0.0207809	0.0309059	0.0200602	0.0371635	0.0353254
Bacteria	Actinobacteria	-	Actinobacteria	Actinomycetales	Micromonosporaceae	Planosporangium	0.58	0	0	0.00236022	0.0153648	0.0103558	0.014503	0.0259489	0.00623428	0.0113864	0.00925854	0.0159272	0.013823
Bacteria	Actinobacteria	-	Actinobacteria	Actinomycetales	Micromonosporaceae	Rhizocola	0.96	0	0	0	0.0138283	0.0062135	0	0.0138394	0.00207809	0.0065065	0.00462927	0.0106182	0.00307177
Bacteria	Actinobacteria	-	Actinobacteria	Actinomycetales	Micromonosporaceae	Virgisporangium	0.99	0	0	0	0.00307295	0.00207116	0.00322289	0.00518977	0.00623428	0.00487987	0	0.00176969	0
Bacteria	Actinobacteria	-	Actinobacteria	Actinomycetales	Mycobacteriaceae	Mycobacterium	0.96	0.198501	0.227846	0.226581	0.0752873	0.0787043	0.0580121	0.0813064	0.0685771	0.0731981	0.0570944	0.0760968	0.0522201
Bacteria	Actinobacteria	-	Actinobacteria	Actinomycetales	Nakamurellaceae	Nakamurella	0.78	0.378719	0.438883	0.420118	0.459406	0.418375	0.423811	0.45843	0.357432	0.536786	0.418178	0.442423	0.422369
Bacteria	Actinobacteria	-	Actinobacteria	Actinomycetales	Nocardiaceae	Nocardia	1	0.00783556	0.00186759	0	0.0061459	0.0103558	0.0112801	0.00172992	0.00831238	0.0065065	0.00308618	0.00353938	0.00614354
Bacteria	Actinobacteria	-	Actinobacteria	Actinomycetales	Nocardiaceae	Rhodococcus	0.94	0.0104474	0.0149407	0.00944086	0.0368754	0.0352098	0.0257832	0.0242189	0.0415619	0.0276526	0.033948	0.0336242	0.0261101
Bacteria	Actinobacteria	-	Actinobacteria	Actinomycetales	Nocardiaceae	Williamsia	1	0.00783556	0.00186759	0	0.00307295	0.0062135	0.00966869	0.0103795	0	0.00325325	0.00462927	0.0106182	0.00460766
Bacteria	Actinobacteria	-	Actinobacteria	Actinomycetales	Nocardioidaceae	Aeromicrobium	1	0.00261185	0.00373518	0.00236022	0.0153648	0.0186405	0.0177259	0.0138394	0.00415619	0.0195195	0.0246895	0.0159272	0.00307177
Bacteria	Actinobacteria	-	Actinobacteria	Actinomycetales	Nocardioidaceae	Kribbella	1	0	0	0	0	0	0	0.00518977	0	0	0	0	0
Bacteria	Actinobacteria	-	Actinobacteria	Actinomycetales	Nocardioidaceae	Marmoricola	0.89	0.0208948	0.0298814	0.033043	0.119845	0.12427	0.14503	0.112445	0.105983	0.152903	0.109559	0.157503	0.101368
Bacteria	Actinobacteria	-	Actinobacteria	Actinomycetales	Nocardioidaceae	Mumia	0.57	0	0.0205435	0.0188817	0.0737508	0.0766331	0.0709037	0.0951458	0.0540305	0.0601851	0.067896	0.0814058	0.067579
Bacteria	Actinobacteria	-	Actinobacteria	Actinomycetales	Nocardioidaceae	Nocardioides	0.92	0.248126	0.295079	0.261984	0.533157	0.513649	0.610739	0.524167	0.4364	0.579078	0.521565	0.541526	0.516058
Bacteria	Actinobacteria	-	Actinobacteria	Actinomycetales	Pseudonocardiaceae	-	0.57	0.107086	0.141937	0.153414	0.00307295	0	0	0.00172992	0.00415619	0.00325325	0	0	0.00153589
Bacteria	Actinobacteria	-	Actinobacteria	Actinomycetales	Pseudonocardiaceae	Lentzea	0.96	0	0	0	0.00153648	0	0	0.00518977	0	0.00162663	0.00154309	0.00176969	0
Bacteria	Actinobacteria	-	Actinobacteria	Actinomycetales	Pseudonocardiaceae	Pseudonocardia	0.97	0.0652963	0.0803063	0.0377635	0.0891156	0.0745619	0.117636	0.0934159	0.0955924	0.091091	0.0555513	0.069018	0.0706508
Bacteria	Actinobacteria	-	Actinobacteria	Actinomycetales	Sanguibacteraceae	Sanguibacter	1	0.00522371	0.00373518	0	0.0061459	0.0144982	0.00644579	0.0069197	0.00831238	0.00325325	0.0154309	0.0123878	0.013823
Bacteria	Actinobacteria	-	Actinobacteria	Actinomycetales	Streptomycetaceae	Streptomyces	0.85	0.135816	0.10085	0.181737	0.133673	0.231971	0.182094	0.209321	0.147545	0.156156	0.191343	0.157503	0.133622
Bacteria	Actinobacteria	-	Actinobacteria	Actinomycetales	Streptosporangiaceae	Streptosporangium	1	0.00261185	0	0	0	0	0.00161145	0.00518977	0.00207809	0	0.00308618	0.00176969	0
Bacteria	Actinobacteria	-	Actinobacteria	Actinomycetales	Streptosporangineae_incertae_sedis	Sinosporangium	0.55	0.00261185	0.00373518	0.00708065	0	0	0	0	0.00207809	0	0	0.00176969	0
Bacteria	Actinobacteria	-	Actinobacteria	Actinomycetales	Thermomonosporaceae	-	0.52	0.0600726	0.0466897	0.0684463	0.0107553	0.0062135	0.00483434	0.00864962	0.00415619	0.0113864	0.00308618	0.0176969	0.00614354
Bacteria	Actinobacteria	-	Actinobacteria	Actinomycetales	Thermomonosporaceae	Actinoallomurus	0.62	2.69804	2.04874	2.6104	0.00307295	0.00207116	0.00805724	0.0397883	0	0.00325325	0	0.00353938	0.00307177
Bacteria	Actinobacteria	-	Actinobacteria	Actinomycetales	Thermomonosporaceae	Actinocorallia	1	0	0	0	0.00153648	0.00207116	0.00161145	0.00172992	0	0.00162663	0	0	0
Bacteria	Actinobacteria	-	Actinobacteria	Coriobacteriales	Coriobacteriaceae	-	0.57	0	0	0	0.00153648	0	0.00161145	0	0.00207809	0	0	0.00530908	0.00307177
Bacteria	Actinobacteria	-	Actinobacteria	Gaiellales	Gaiellaceae	Gaiella	0.85	2.85737	3.00682	3.36803	1.24455	1.16399	1.41163	1.34934	1.1097	1.17442	1.13726	1.15738	1.19646
Bacteria	Actinobacteria	-	Actinobacteria	Solirubrobacterales	-	-	0.67	0.629456	0.722757	0.908683	0.0522402	0.0538503	0.0644579	0.0709269	0.0540305	0.0666916	0.0648098	0.069018	0.0629713
Bacteria	Actinobacteria	-	Actinobacteria	Solirubrobacterales	Conexibacteraceae	Conexibacter	0.7	1.06041	1.36521	1.64979	0.13521	0.0994159	0.148253	0.141854	0.110139	0.12525	0.12962	0.118569	0.133622
Bacteria	Actinobacteria	-	Actinobacteria	Solirubrobacterales	Solirubrobacteraceae	Solirubrobacter	0.82	0.018283	0.0130731	0.0236022	0.101407	0.0973448	0.103133	0.0951458	0.0685771	0.100851	0.0879562	0.0566302	0.0645072
Bacteria	Actinobacteria	-	Thermoleophilia	Thermoleophilales	Thermoleophilaceae	Thermoleophilum	0.57	0	0.00373518	0.0141613	0.0245836	0.0165693	0.0290061	0.0588174	0.0145467	0.0325325	0.0262325	0.0353938	0.0230383
Bacteria	Armatimonadetes	-	Armatimonadetes_gp2_c	Armatimonadetes_gp2_o	Armatimonadetes_gp2_f	Armatimonadetes_gp2	0.99	0.00783556	0.00373518	0.00472043	0.0169012	0.0103558	0.00805724	0.0103795	0.0124686	0.013013	0.00925854	0.00884846	0.0122871
Bacteria	Armatimonadetes	-	Armatimonadetes_gp4_c	Armatimonadetes_gp4_o	Armatimonadetes_gp4_f	Armatimonadetes_gp4	0.93	0.00261185	0.00560276	0	0.0338025	0.0434945	0.0435091	0.0397883	0.0374057	0.039039	0.0524651	0.0495514	0.0414689
Bacteria	Armatimonadetes	-	Armatimonadetes_gp5_c	Armatimonadetes_gp5_o	Armatimonadetes_gp5_f	Armatimonadetes_gp5	0.88	0.0861911	0.102717	0.0826076	0.032266	0.0517791	0.0290061	0.0605473	0.0311714	0.0276526	0.0246895	0.0442423	0.039933
Bacteria	Armatimonadetes	-	Armatimonadia	Armatimonadales	Armatimonadaceae	Armatimonas/Armatimonadetes_gp1	0.95	0.0313422	0.0242786	0.0141613	0.0061459	0.0103558	0.0112801	0.0155693	0.00415619	0.0113864	0.0154309	0.00884846	0.0107512
Bacteria	Armatimonadetes	-	Chthonomonadetes	Chthonomonadales	Chthonomonadaceae	Chthonomonas/Armatimonadetes_gp3	0.99	0.0313422	0.0466897	0.033043	0.00921886	0.012427	0.00322289	0.0138394	0.00623428	0.00813312	0.00617236	0.0106182	0.00767943
Bacteria	Bacteroidetes	-	-	-	-	-	0.94	0.621621	0.801195	0.580613	0.874255	0.797399	0.831507	0.527627	0.633819	0.798673	0.871846	0.660095	0.634321
Bacteria	Bacteroidetes	-	Bacteroidia	Bacteroidales	-	-	0.65	0.00261185	0.0261462	0.00472043	0.136746	0.15948	0.14503	0.107255	0.164169	0.165916	0.154309	0.130957	0.122871
Bacteria	Bacteroidetes	-	Bacteroidia	Bacteroidales	Marinilabiliaceae	-	0.59	0.00261185	0	0	0.0061459	0.012427	0.00644579	0.00518977	0.00415619	0.00325325	0.00925854	0.0123878	0.00921532
Bacteria	Bacteroidetes	-	Bacteroidia	Bacteroidales	Porphyromonadaceae	Paludibacter	0.54	0	0	0.00236022	0.00307295	0.00207116	0.00161145	0.00345985	0	0.0146396	0.00771545	0.00353938	0.00307177
Bacteria	Bacteroidetes	-	Bacteroidia	Bacteroidales	Prolixibacteraceae	-	0.78	0	0	0	0.0061459	0.0062135	0.00644579	0.00345985	0.00415619	0.00162663	0.00771545	0.00353938	0.00307177
Bacteria	Bacteroidetes	-	Bacteroidia	Bacteroidales	Prolixibacteraceae	Draconibacterium	0.66	0	0	0	0	0.00207116	0.00161145	0.00172992	0	0	0	0	0.00153589
Bacteria	Bacteroidetes	-	Cytophagia	Cytophagales	-	-	0.88	0.00783556	0.00186759	0.00472043	0.192059	0.19469	0.207877	0.136664	0.153779	0.190315	0.229921	0.207054	0.147445
Bacteria	Bacteroidetes	-	Cytophagia	Cytophagales	Chryseolinea_f	Chryseolinea	0.66	0.14104	0.123261	0.0613656	1.11241	1.04594	1.12479	0.67986	0.947611	0.806806	1.04622	0.852992	0.88467
Bacteria	Bacteroidetes	-	Cytophagia	Cytophagales	Cyclobacteriaceae	Algoriphagus	1	0	0	0	0.0107553	0.00414233	0.0177259	0.0069197	0.0124686	0	0.0154309	0.00707877	0.0107512
Bacteria	Bacteroidetes	-	Cytophagia	Cytophagales	Cytophagaceae	-	0.66	0.00783556	0.0130731	0.00236022	0.0199742	0.0227828	0.0177259	0.0190292	0.0187029	0.0309059	0.033948	0.0283151	0.0168947
Bacteria	Bacteroidetes	-	Cytophagia	Cytophagales	Cytophagaceae	Adhaeribacter	0.87	0.00522371	0.00747035	0.0118011	0.29193	0.24854	0.251386	0.204131	0.243137	0.335085	0.256153	0.283151	0.236526
Bacteria	Bacteroidetes	-	Cytophagia	Cytophagales	Cytophagaceae	Arcicella	1	0	0	0	0	0.00207116	0.00161145	0	0	0	0	0	0
Bacteria	Bacteroidetes	-	Cytophagia	Cytophagales	Cytophagaceae	Cytophaga	0.81	0.18283	0.233449	0.191178	0.0215107	0.0207117	0.0209488	0.0294087	0.0290933	0.0309059	0.0308618	0.0389332	0.0368613
Bacteria	Bacteroidetes	-	Cytophagia	Cytophagales	Cytophagaceae	Dyadobacter	1	0.00261185	0	0.00236022	0.00768238	0.0144982	0.00483434	0.0207591	0.00831238	0.00487987	0.016974	0.00884846	0.00921532
Bacteria	Bacteroidetes	-	Cytophagia	Cytophagales	Cytophagaceae	Emticicia	1	0	0	0	0.00153648	0.00414233	0.00805724	0.00518977	0.0103905	0.00325325	0.016974	0.00353938	0.00153589
Bacteria	Bacteroidetes	-	Cytophagia	Cytophagales	Cytophagaceae	Lacihabitans	0.99	0	0	0	0.0215107	0.0186405	0.0338404	0.0121095	0.0187029	0.026026	0.0493789	0.00707877	0.0153589
Bacteria	Bacteroidetes	-	Cytophagia	Cytophagales	Cytophagaceae	Runella	1	0	0	0	0	0	0.00161145	0.00172992	0.00207809	0	0.00308618	0	0
Bacteria	Bacteroidetes	-	Cytophagia	Cytophagales	Cytophagaceae	Sporocytophaga	0.77	0.00261185	0	0	0.00460943	0.00207116	0.00805724	0.0121095	0.00415619	0.0113864	0.0154309	0.0123878	0
Bacteria	Bacteroidetes	-	Cytophagia	Cytophagales	Flammeovirgaceae	-	0.6	0.00261185	0	0	0.00153648	0	0	0	0	0	0	0	0
Bacteria	Bacteroidetes	-	Cytophagia	Cytophagales	Flammeovirgaceae	Fulvivirga	0.51	0	0	0	0.00768238	0.00207116	0	0	0	0.00162663	0.00308618	0.00176969	0.00307177
Bacteria	Bacteroidetes	-	Cytophagia	Cytophagales	Flammeovirgaceae	Marinoscillum	0.56	0	0	0	0.00153648	0.00207116	0	0	0.00623428	0	0	0.00353938	0.00153589
Bacteria	Bacteroidetes	-	Cytophagia	Cytophagales	Ohtaekwangia_f	Ohtaekwangia	0.9	0.00783556	0.00186759	0.00236022	0.972589	0.733192	0.799278	0.634882	0.814613	0.912536	1.11257	0.973331	0.84013
Bacteria	Bacteroidetes	-	Flavobacteriia	Flavobacteriales	-	-	0.56	0.0235067	0.00933794	0.0141613	0.0522402	0.0352098	0.0209488	0.0311386	0.0249371	0.0243994	0.0586375	0.0247757	0.0383971
Bacteria	Bacteroidetes	-	Flavobacteriia	Flavobacteriales	Cryomorphaceae	-	0.74	0	0	0	0.00307295	0.0186405	0.00805724	0.00172992	0.00623428	0.00162663	0.00308618	0.0106182	0.00921532
Bacteria	Bacteroidetes	-	Flavobacteriia	Flavobacteriales	Cryomorphaceae	Crocinitomix	0.76	0	0	0	0.0061459	0.0062135	0.00805724	0.00172992	0.00207809	0.00975975	0.0123447	0.00884846	0
Bacteria	Bacteroidetes	-	Flavobacteriia	Flavobacteriales	Cryomorphaceae	Fluviicola	0.92	0	0	0	0.0199742	0.024854	0.0209488	0.00864962	0.0187029	0.0113864	0.033948	0.0194666	0.0168947
Bacteria	Bacteroidetes	-	Flavobacteriia	Flavobacteriales	Flavobacteriaceae	Chryseobacterium	1	0	0	0	0.0138283	0.0103558	0.00322289	0.00345985	0	0.0146396	0.0154309	0.00353938	0.00307177
Bacteria	Bacteroidetes	-	Flavobacteriia	Flavobacteriales	Flavobacteriaceae	Epilithonimonas	0.98	0	0	0	0.00307295	0.00207116	0.00161145	0.00172992	0.00207809	0.00325325	0.00154309	0	0.00307177
Bacteria	Bacteroidetes	-	Flavobacteriia	Flavobacteriales	Flavobacteriaceae	Flavobacterium	0.99	0.018283	0.0168083	0.0165215	2.32162	2.62002	2.00948	1.59499	1.79547	2.64489	3.94877	1.85287	1.46216
Bacteria	Bacteroidetes	-	Sphingobacteriia	Sphingobacteriales	-	-	0.59	0.154099	0.126996	0.087328	0.0568496	0.0600638	0.0950754	0.0415182	0.0519524	0.0764514	0.0771545	0.0637089	0.0491484
Bacteria	Bacteroidetes	-	Sphingobacteriia	Sphingobacteriales	Chitinophagaceae	-	0.85	0.46491	0.818004	0.457882	0.64071	0.557143	0.591401	0.487839	0.521602	0.62625	0.686675	0.621162	0.476125
Bacteria	Bacteroidetes	-	Sphingobacteriia	Sphingobacteriales	Chitinophagaceae	Asinibacterium	0.74	0	0	0	0.00307295	0	0.00161145	0	0.00207809	0.00162663	0	0.00176969	0
Bacteria	Bacteroidetes	-	Sphingobacteriia	Sphingobacteriales	Chitinophagaceae	Chitinophaga	0.85	0	0	0	0.00460943	0.0062135	0.0128916	0.00518977	0.00831238	0.0065065	0.00308618	0.00353938	0.00307177
Bacteria	Bacteroidetes	-	Sphingobacteriia	Sphingobacteriales	Chitinophagaceae	Ferruginibacter	0.73	0.0444015	0.0448221	0.0401237	0.568496	0.430802	0.427034	0.363284	0.398994	0.549799	0.732968	0.481356	0.342503
Bacteria	Bacteroidetes	-	Sphingobacteriia	Sphingobacteriales	Chitinophagaceae	Filimonas	0.68	0	0	0.00472043	0	0	0	0	0	0	0	0.00176969	0
Bacteria	Bacteroidetes	-	Sphingobacteriia	Sphingobacteriales	Chitinophagaceae	Flavihumibacter	0.7	0.0444015	0.0616304	0.0401237	0.0491672	0.037281	0.032229	0.0778466	0.0332495	0.0601851	0.0555513	0.0442423	0.0383971
Bacteria	Bacteroidetes	-	Sphingobacteriia	Sphingobacteriales	Chitinophagaceae	Flavisolibacter	0.66	0.00522371	0	0.00236022	0.00307295	0.0103558	0.00483434	0.00864962	0.0124686	0.0113864	0.016974	0.00884846	0.00767943
Bacteria	Bacteroidetes	-	Sphingobacteriia	Sphingobacteriales	Chitinophagaceae	Flavitalea	0.54	0.671246	0.827341	0.561731	0	0	0	0.0397883	0	0	0.00154309	0.00176969	0
Bacteria	Bacteroidetes	-	Sphingobacteriia	Sphingobacteriales	Chitinophagaceae	Hydrotalea	0.63	0	0	0	0	0	0	0.00518977	0	0	0	0	0
Bacteria	Bacteroidetes	-	Sphingobacteriia	Sphingobacteriales	Chitinophagaceae	Lacibacter	0.6	0.00261185	0.00747035	0.00472043	0	0	0	0	0	0	0	0	0
Bacteria	Bacteroidetes	-	Sphingobacteriia	Sphingobacteriales	Chitinophagaceae	Parafilimonas	0.99	0.0496252	0.0466897	0.0283226	0.0460943	0.00828466	0.0386747	0.0294087	0.0145467	0.0422922	0.0308618	0.0407029	0.0184306
Bacteria	Bacteroidetes	-	Sphingobacteriia	Sphingobacteriales	Chitinophagaceae	Parasegetibacter	0.75	0.00783556	0.0112055	0.0118011	0.21357	0.188476	0.170813	0.133204	0.201575	0.219594	0.330221	0.192896	0.145909
Bacteria	Bacteroidetes	-	Sphingobacteriia	Sphingobacteriales	Chitinophagaceae	Sediminibacterium	0.92	0	0.00373518	0	0.0568496	0.049708	0.0209488	0.0190292	0.0249371	0.0455455	0.0617236	0.0247757	0.0307177
Bacteria	Bacteroidetes	-	Sphingobacteriia	Sphingobacteriales	Chitinophagaceae	Taibaiella	0.79	0.088803	0.0896442	0.0613656	0.0061459	0.0062135	0.00161145	0.00345985	0.00207809	0.0065065	0.0108016	0.00353938	0.00307177
Bacteria	Bacteroidetes	-	Sphingobacteriia	Sphingobacteriales	Chitinophagaceae	Terrimonas	0.79	0.0287304	0.0560276	0.0283226	0.692951	0.573713	0.575287	0.536277	0.579788	0.715715	0.799321	0.499053	0.465373
Bacteria	Bacteroidetes	-	Sphingobacteriia	Sphingobacteriales	Saprospiraceae	-	0.74	0	0	0	0.0353389	0.0393521	0.0241717	0.0345985	0.022859	0.0374124	0.0277756	0.0212363	0.0199665
Bacteria	Bacteroidetes	-	Sphingobacteriia	Sphingobacteriales	Saprospiraceae	Aureispira	1	0	0	0	0	0.00207116	0.00161145	0	0	0	0	0.00176969	0
Bacteria	Bacteroidetes	-	Sphingobacteriia	Sphingobacteriales	Saprospiraceae	Haliscomenobacter	0.68	0	0	0	0.0230471	0.0269251	0.0177259	0.0172992	0.0270152	0.0243994	0.0447496	0.0212363	0.00921532
Bacteria	Bacteroidetes	-	Sphingobacteriia	Sphingobacteriales	Saprospiraceae	Lewinella	0.65	0	0	0	0.032266	0.0207117	0.0209488	0.0138394	0.0187029	0.0243994	0.0324049	0.0194666	0.0230383
Bacteria	Bacteroidetes	-	Sphingobacteriia	Sphingobacteriales	Saprospiraceae	Phaeodactylibacter	0.58	0.00261185	0.00560276	0	0.523938	0.492937	0.525332	0.365014	0.444712	0.486361	0.506134	0.362787	0.45923
Bacteria	Bacteroidetes	-	Sphingobacteriia	Sphingobacteriales	Sphingobacteriaceae	Mucilaginibacter	0.98	0.556325	0.679802	0.446081	0.0153648	0.0269251	0.014503	0.022489	0.0124686	0.0292792	0.0447496	0.023006	0.00614354
Bacteria	Bacteroidetes	-	Sphingobacteriia	Sphingobacteriales	Sphingobacteriaceae	Pedobacter	0.88	0.00261185	0.00186759	0.00236022	0.0798967	0.0724908	0.0515663	0.0588174	0.0561086	0.0715715	0.120361	0.0424726	0.0491484
Bacteria	Bacteroidetes	-	Sphingobacteriia	Sphingobacteriales	Sphingobacteriaceae	Solitalea	0.74	0.00783556	0.00373518	0.00472043	0.0706779	0.0455656	0.0515663	0.0415182	0.0207809	0.0975975	0.0555513	0.0548605	0.0491484
Bacteria	Bacteroidetes	-	Sphingobacteriia	Sphingobacteriales	Sphingobacteriaceae	Sphingobacterium	1	0	0	0.00236022	0.00153648	0.00414233	0	0.00864962	0.00207809	0	0	0.00176969	0
Bacteria	BRC1	-	BRC1amily_incertae_sedis_c	BRC1amily_incertae_sedis_o	BRC1_family_incertae_sedis	BRC1_genera_incertae_sedis	0.88	0	0	0.00472043	0.0138283	0.0227828	0.032229	0.0155693	0.0187029	0.0243994	0.00771545	0.0141575	0.0261101
Bacteria	candidate division WPS-1	-	WPS-1amily_incertae_sedis_c	WPS-1amily_incertae_sedis_o	WPS-1_family_incertae_sedis	WPS-1_genera_incertae_sedis	0.89	1.19362	1.06826	0.849678	0.80204	0.789114	0.710648	1.07601	0.879034	0.7759	0.771545	0.74681	0.784838
Bacteria	candidate division WPS-2	-	WPS-2amily_incertae_sedis_c	WPS-2amily_incertae_sedis_o	WPS-2_family_incertae_sedis	WPS-2_genera_incertae_sedis	0.84	0.38133	0.459427	0.43192	0	0	0	0.00172992	0	0	0	0	0
Bacteria	Candidatus Saccharibacteria	-	Saccharibacteriaamily_incertae_sedis_c	Saccharibacteriaamily_incertae_sedis_o	Saccharibacteria_family_incertae_sedis	Saccharibacteria_genera_incertae_sedis	0.87	0.0365659	0.0578952	0.122731	0.032266	0.0393521	0.0531778	0.0363284	0.0290933	0.0341591	0.0617236	0.0300848	0.0291818
Bacteria	Chlamydiae	-	Chlamydiia	Chlamydiales	-	-	0.71	0.00261185	0.00560276	0.0141613	0	0	0.00644579	0	0	0.00162663	0.00617236	0.00884846	0.00460766
Bacteria	Chlamydiae	-	Chlamydiia	Chlamydiales	Parachlamydiaceae	-	0.77	0.00783556	0.0205435	0.0188817	0.0245836	0.0103558	0.0128916	0.00864962	0.00623428	0.026026	0.0185171	0.0123878	0.00921532
Bacteria	Chlamydiae	-	Chlamydiia	Chlamydiales	Parachlamydiaceae	Neochlamydia	0.74	0.00261185	0.00560276	0.00944086	0.0353389	0.024854	0.0209488	0.0207591	0.0290933	0.0243994	0.033948	0.0371635	0.0199665
Bacteria	Chlamydiae	-	Chlamydiia	Chlamydiales	Parachlamydiaceae	Parachlamydia	0.68	0.0130593	0.0354842	0.0259624	0.0368754	0.0144982	0.00805724	0.0155693	0.0103905	0.0276526	0.0231464	0.0212363	0.0184306
Bacteria	Chlamydiae	-	Chlamydiia	Chlamydiales	Simkaniaceae	Simkania	0.62	0.0287304	0.0485573	0.0377635	0.0061459	0.012427	0.00644579	0.0069197	0.00831238	0.00813312	0.0123447	0.0176969	0.013823
Bacteria	Chloroflexi	-	-	-	-	-	0.59	0.274245	0.229713	0.186457	0.70217	0.536432	0.609127	0.570875	0.62135	0.536786	0.520022	0.502593	0.583637
Bacteria	Chloroflexi	-	Anaerolineae	Anaerolineales	Anaerolineaceae	-	0.71	0.206336	0.246522	0.172296	0.712925	0.677271	0.591401	0.643532	0.540305	0.512387	0.641926	0.582229	0.463838
Bacteria	Chloroflexi	-	Anaerolineae	Anaerolineales	Anaerolineaceae	Anaerolinea	0.87	0	0	0	0.00921886	0.0103558	0.00322289	0.0190292	0.00415619	0.0146396	0.0185171	0.00884846	0.0199665
Bacteria	Chloroflexi	-	Anaerolineae	Anaerolineales	Anaerolineaceae	Bellilinea	0.53	0.00783556	0	0.0141613	0.00460943	0.00207116	0.00644579	0.0138394	0.00831238	0.00162663	0.00925854	0.0176969	0.00153589
Bacteria	Chloroflexi	-	Anaerolineae	Anaerolineales	Anaerolineaceae	Leptolinea	0.51	0.018283	0.0112055	0	0	0	0	0	0	0	0	0	0
Bacteria	Chloroflexi	-	Anaerolineae	Anaerolineales	Anaerolineaceae	Levilinea	0.6	0	0	0	0	0	0.00161145	0	0.00207809	0	0	0	0.00153589
Bacteria	Chloroflexi	-	Anaerolineae	Anaerolineales	Anaerolineaceae	Ornatilinea	0.63	0	0.00186759	0	0.0153648	0.0227828	0.0128916	0.0155693	0.00831238	0.0227727	0.0138878	0.0141575	0.013823
Bacteria	Chloroflexi	-	Anaerolineae	Anaerolineales	Anaerolineaceae	Thermomarinilinea	0.62	0	0	0	0.00921886	0.012427	0.0128916	0.0155693	0.0124686	0.0113864	0.00771545	0.00707877	0.00767943
Bacteria	Chloroflexi	-	Ardenticatenia	Ardenticatenales	Ardenticatenaceae	Ardenticatena	0.62	0	0.0112055	0	0	0	0	0	0	0	0	0	0
Bacteria	Chloroflexi	-	Caldilineae	Caldilineales	Caldilineaceae	-	0.85	0	0	0	0.0230471	0.0062135	0.0112801	0.0138394	0.0166248	0.0195195	0.00771545	0.0159272	0.00614354
Bacteria	Chloroflexi	-	Caldilineae	Caldilineales	Caldilineaceae	Caldilinea	0.69	0	0	0	0.0537767	0.0289963	0.0580121	0.0345985	0.04364	0.0553052	0.0663529	0.0530908	0.0491484
Bacteria	Chloroflexi	-	Caldilineae	Caldilineales	Caldilineaceae	Litorilinea	0.75	0.0365659	0.063498	0.0354032	0.542376	0.352098	0.465708	0.415182	0.457181	0.461961	0.432065	0.472508	0.450015
Bacteria	Chloroflexi	-	Dehalococcoidetes	Dehalogenimonas_o	Dehalogenimonas_f	Dehalogenimonas	1	0	0	0	0.00153648	0	0	0	0	0.00162663	0	0	0.00153589
Bacteria	Chloroflexi	-	Ktedonobacteria	Ktedonobacterales	Ktedonobacteraceae	Ktedonobacter	0.7	0.0365659	0.0280138	0.0354032	0	0	0	0.0501678	0	0	0	0	0.00153589
Bacteria	Chloroflexi	-	Thermomicrobia	-	-	-	0.57	0.0156711	0.0130731	0.0188817	0.0599226	0.0579926	0.0564007	0.0553576	0.0748114	0.0845845	0.0756114	0.0743271	0.0844737
Bacteria	Chloroflexi	-	Thermomicrobia	Sphaerobacterales	Sphaerobacteraceae	-	0.57	0.00261185	0.00560276	0.00472043	0.0522402	0.0331386	0.0418976	0.0570875	0.0311714	0.039039	0.0354911	0.046012	0.0522201
Bacteria	Chloroflexi	-	Thermomicrobia	Sphaerobacterales	Sphaerobacteraceae	Nitrolancea	0.63	0.00783556	0.00747035	0.00472043	0.0568496	0.0476368	0.0418976	0.0501678	0.0311714	0.0487987	0.0493789	0.0619392	0.0614354
Bacteria	Cyanobacteria/Chloroplast	-	Chloroplast	Chloroplast_o	Chloroplast	-	0.63	0	0	0	0.00460943	0.00414233	0.00161145	0.00345985	0	0	0	0	0
Bacteria	Cyanobacteria/Chloroplast	-	Chloroplast	Chloroplast_o	Chloroplast	Bacillariophyta	0.72	0.00783556	0.00560276	0.00236022	0.00921886	0.00414233	0.0209488	0.0172992	0.00831238	0.013013	0.0138878	0.0141575	0.0184306
Bacteria	Cyanobacteria/Chloroplast	-	Chloroplast	Chloroplast_o	Chloroplast	Chlorophyta	0.84	0	0	0	0.0138283	0.00414233	0.00644579	0.0259489	0	0.0065065	0.00154309	0.00353938	0.00921532
Bacteria	Cyanobacteria/Chloroplast	-	Chloroplast	Chloroplast_o	Chloroplast	Streptophyta	0.99	0.214172	0.186759	0.304468	0.00153648	0.00207116	0.00322289	0.00518977	0.00207809	0.00813312	0.00308618	0.00176969	0.00153589
Bacteria	Firmicutes	-	-	-	-	-	0.62	0.0522371	0.0354842	0.0495645	0.224325	0.207117	0.198208	0.193752	0.226512	0.191942	0.160481	0.184048	0.175091
Bacteria	Firmicutes	-	Bacilli	Bacillales	-	-	1	0.00261185	0.0130731	0.0141613	0.0153648	0.0144982	0.0241717	0.022489	0.0124686	0.0162662	0.0185171	0.0106182	0.0153589
Bacteria	Firmicutes	-	Bacilli	Bacillales	Alicyclobacillaceae	Alicyclobacillus	0.91	0.00522371	0.00186759	0.00236022	0	0.0062135	0.00483434	0	0	0.00325325	0.00154309	0.00176969	0.00153589
Bacteria	Firmicutes	-	Bacilli	Bacillales	Alicyclobacillaceae	Tumebacillus	1	0.00783556	0.00186759	0.0212419	0.00153648	0	0	0	0	0	0	0	0.00153589
Bacteria	Firmicutes	-	Bacilli	Bacillales	Bacillaceae 1	Bacillus	0.75	0.0261185	0.0354842	0.0283226	0.0338025	0.0165693	0.0225603	0.0726568	0.0207809	0.0292792	0.033948	0.0336242	0.0337895
Bacteria	Firmicutes	-	Bacilli	Bacillales	Bacillaceae 2	Oceanobacillus	1	0	0	0	0	0	0	0.00172992	0	0	0.00154309	0.00176969	0.00153589
Bacteria	Firmicutes	-	Bacilli	Bacillales	Paenibacillaceae 1	-	0.72	0.00261185	0.00186759	0.00236022	0.00307295	0.00414233	0	0.00172992	0	0	0.00154309	0.00176969	0
Bacteria	Firmicutes	-	Bacilli	Bacillales	Paenibacillaceae 1	Brevibacillus	1	0	0	0	0	0	0.00161145	0	0	0	0	0.00353938	0
Bacteria	Firmicutes	-	Bacilli	Bacillales	Paenibacillaceae 1	Cohnella	1	0.00261185	0.00373518	0.0141613	0.00460943	0.00207116	0.00322289	0	0	0.00813312	0.00462927	0	0.00307177
Bacteria	Firmicutes	-	Bacilli	Bacillales	Paenibacillaceae 1	Paenibacillus	0.89	0.0208948	0.0112055	0.0306828	0.0384119	0.0538503	0.0386747	0.044978	0.022859	0.0341591	0.0293187	0.0353938	0.0291818
Bacteria	Firmicutes	-	Bacilli	Bacillales	Staphylococcaceae	Staphylococcus	1	0	0.00186759	0	0	0	0.00161145	0	0	0.00162663	0	0	0
Bacteria	Firmicutes	-	Clostridia	-	-	-	0.61	0.0208948	0.0130731	0.0259624	0.0153648	0.0103558	0.0241717	0.0069197	0.0249371	0.0146396	0.016974	0.0159272	0.0184306
Bacteria	Firmicutes	-	Clostridia	Clostridiales	-	-	0.77	0	0.00747035	0.00708065	0.00460943	0.00828466	0.00161145	0.00518977	0.00415619	0.0113864	0.0123447	0.00884846	0.00460766
Bacteria	Firmicutes	-	Clostridia	Clostridiales	Clostridiaceae 1	-	0.86	0	0.00373518	0	0.00153648	0.00207116	0.00161145	0.00172992	0	0.00162663	0.00154309	0	0
Bacteria	Firmicutes	-	Clostridia	Clostridiales	Clostridiaceae 1	Caloramator	0.67	0	0	0	0	0	0	0.00172992	0	0.00162663	0	0	0
Bacteria	Firmicutes	-	Clostridia	Clostridiales	Clostridiaceae 1	Clostridium sensu stricto	0.91	0.0391778	0.0896442	0.0401237	0.121382	0.049708	0.0402862	0.0622773	0.022859	0.0829579	0.0648098	0.104412	0.0645072
Bacteria	Firmicutes	-	Clostridia	Clostridiales	Clostridiales_incertae_sedis	Proteiniborus	0.82	0	0	0	0	0	0	0.00345985	0	0	0	0	0
Bacteria	Firmicutes	-	Clostridia	Clostridiales	Eubacteriaceae	Alkalibacter	0.85	0	0	0	0.00460943	0	0.00161145	0	0.00207809	0	0.00308618	0.00176969	0.00153589
Bacteria	Firmicutes	-	Clostridia	Clostridiales	Gracilibacteraceae	Gracilibacter	0.85	0.00261185	0	0	0.00153648	0	0.00161145	0	0.00207809	0.00162663	0	0.00176969	0.00153589
Bacteria	Firmicutes	-	Clostridia	Clostridiales	Gracilibacteraceae	Lutispora	0.75	0	0	0	0.00307295	0.00207116	0.00161145	0	0	0.00162663	0.00154309	0.00176969	0
Bacteria	Firmicutes	-	Clostridia	Clostridiales	Heliobacteriaceae	Hydrogenispora	0.8	0	0.00186759	0	0	0	0	0	0	0.00325325	0.00771545	0	0
Bacteria	Firmicutes	-	Clostridia	Clostridiales	Lachnospiraceae	-	0.77	0	0	0	0.00307295	0.00207116	0.00161145	0	0.00207809	0.00162663	0.00308618	0	0
Bacteria	Firmicutes	-	Clostridia	Clostridiales	Lachnospiraceae	Clostridium XlVb	0.84	0.00783556	0	0.00472043	0.00307295	0.00414233	0.00161145	0	0.00207809	0	0	0.00353938	0.00153589
Bacteria	Firmicutes	-	Clostridia	Clostridiales	Peptococcaceae 1	Desulfosporosinus	0.94	0.00783556	0.0130731	0.0141613	0.0122918	0.0103558	0.00966869	0.00172992	0	0.0146396	0.0108016	0.0159272	0.00460766
Bacteria	Firmicutes	-	Clostridia	Clostridiales	Peptostreptococcaceae	Romboutsia	0.99	0	0	0	0.00307295	0.00207116	0.00483434	0.00172992	0.00415619	0.0065065	0	0.0106182	0.00460766
Bacteria	Firmicutes	-	Clostridia	Clostridiales	Ruminococcaceae	-	0.9	0.0104474	0.00186759	0.0188817	0.00921886	0.00414233	0.00805724	0.0103795	0.00207809	0.013013	0.00617236	0.00530908	0.00767943
Bacteria	Firmicutes	-	Clostridia	Clostridiales	Ruminococcaceae	Clostridium III	0.77	0	0.00186759	0	0	0.00414233	0.00322289	0	0.00207809	0.00487987	0.00925854	0	0.00614354
Bacteria	Firmicutes	-	Clostridia	Clostridiales	Ruminococcaceae	Clostridium IV	0.68	0	0	0	0	0	0	0.00345985	0	0	0	0	0
Bacteria	Firmicutes	-	Clostridia	Clostridiales	Ruminococcaceae	Pseudobacteroides	0.86	0.00261185	0.00186759	0	0.0122918	0.00828466	0.00966869	0.00172992	0.00207809	0.0113864	0.00617236	0.00884846	0.00460766
Bacteria	Firmicutes	-	Clostridia	Thermoanaerobacterales	Thermoanaerobacteraceae	Thermacetogenium	0.63	0	0.00186759	0.00236022	0	0	0	0	0.00207809	0	0	0	0
Bacteria	Firmicutes	-	Erysipelotrichia	Erysipelotrichales	Erysipelotrichaceae	Turicibacter	0.94	0	0.00373518	0.00944086	0.00460943	0.00414233	0.00161145	0.00345985	0	0.00325325	0.00154309	0.00176969	0.00307177
Bacteria	Firmicutes	-	Negativicutes	Selenomonadales	-	-	0.5	0.334317	0.399664	0.278506	0.0245836	0.0103558	0.014503	0.0103795	0.0249371	0.00813312	0.0185171	0.0159272	0.0230383
Bacteria	Firmicutes	-	Negativicutes	Selenomonadales	Veillonellaceae	-	0.82	0	0	0	0.00153648	0	0.00322289	0.0069197	0	0	0	0.00353938	0.00307177
Bacteria	Firmicutes	-	Negativicutes	Selenomonadales	Veillonellaceae	Anaeroarcus	0.59	0	0	0	0	0.00207116	0	0.00172992	0	0.00325325	0	0.00176969	0
Bacteria	Firmicutes	-	Negativicutes	Selenomonadales	Veillonellaceae	Desulfosporomusa	0.73	0.00261185	0.00373518	0	0.00153648	0.00207116	0.00161145	0.00345985	0	0.00162663	0.00308618	0.00176969	0
Bacteria	Firmicutes	-	Negativicutes	Selenomonadales	Veillonellaceae	Pelosinus	0.7	0.00261185	0	0.00708065	0.00307295	0.00414233	0.00161145	0.00172992	0	0.00162663	0.00462927	0.00353938	0.00307177
Bacteria	Gemmatimonadetes	-	Gemmatimonadetes	Gemmatimonadales	Gemmatimonadaceae	Gemmatimonas	0.89	0.133204	0.11579	0.132172	0.112163	0.128412	0.135362	0.207591	0.124686	0.113864	0.126533	0.102642	0.124407
Bacteria	Hydrogenedentes	-	Hydrogenedens_c	Hydrogenedens_o	Hydrogenedens_f	Candidatus Hydrogenedens	0.76	0	0	0	0.0138283	0.0331386	0.0161145	0.0103795	0.0103905	0.0211461	0.0200602	0.00707877	0.0261101
Bacteria	Ignavibacteriae	-	Ignavibacteria	Ignavibacteriales	Ignavibacteriaceae	Ignavibacterium	0.83	0.0104474	0.00186759	0.00472043	0.0184377	0.0207117	0.0112801	0.0138394	0.0249371	0.013013	0.0138878	0.00530908	0.00307177
Bacteria	Latescibacteria	-	Latescibacteriaamily_incertae_sedis_c	Latescibacteriaamily_incertae_sedis_o	Latescibacteria_family_incertae_sedis	Latescibacteria_genera_incertae_sedis	0.71	0.0757437	0.0354842	0.0212419	0.13521	0.111843	0.117636	0.119365	0.147545	0.100851	0.112646	0.129188	0.101368
Bacteria	Microgenomates	-	Microgenomatesamily_incertae_sedis_c	Microgenomatesamily_incertae_sedis_o	Microgenomates_family_incertae_sedis	Microgenomates_genera_incertae_sedis	0.93	0.018283	0.0747035	0.0165215	0.0061459	0.00414233	0.00322289	0.00172992	0.00207809	0.00162663	0.00154309	0	0.00307177
Bacteria	Nitrospirae	-	Nitrospira	Nitrospirales	Nitrospiraceae	Nitrospira	0.95	0.0757437	0.0597628	0.0448441	0.548522	0.532289	0.525332	0.435941	0.401072	0.465215	0.428979	0.52029	0.506842
Bacteria	Parcubacteria	-	Parcubacteriaamily_incertae_sedis_c	Parcubacteriaamily_incertae_sedis_o	Parcubacteria_family_incertae_sedis	Parcubacteria_genera_incertae_sedis	0.79	0.0757437	0.0691008	0.054285	0.150575	0.165693	0.141807	0.0761167	0.168326	0.151276	0.199059	0.191127	0.148981
Bacteria	Planctomycetes	-	-	-	-	-	0.54	0.018283	0.0242786	0.0165215	0.0706779	0.0787043	0.0644579	0.0761167	0.0706552	0.0569319	0.067896	0.0513211	0.067579
Bacteria	Planctomycetes	-	Phycisphaerae	-	-	-	0.64	0.0104474	0.00747035	0.00236022	0.00307295	0	0	0.00172992	0	0.00162663	0	0	0
Bacteria	Planctomycetes	-	Phycisphaerae	Tepidisphaerales	Tepidisphaeraceae	Tepidisphaera	0.74	0.0208948	0.031749	0.0236022	0.0384119	0.0269251	0.0338404	0.0380583	0.0270152	0.0471721	0.0308618	0.0424726	0.0322536
Bacteria	Planctomycetes	-	Planctomycetia	-	-	-	0.58	0	0.00560276	0	0.0245836	0.0186405	0.0193374	0.0207591	0.0311714	0.0276526	0.0185171	0.0247757	0.0184306
Bacteria	Planctomycetes	-	Planctomycetia	Candidatus Brocadiales	Candidatus Brocadiaceae	-	0.52	0.00522371	0	0.00236022	0.00307295	0	0.00322289	0.00345985	0.00623428	0	0.00154309	0.00176969	0
Bacteria	Planctomycetes	-	Planctomycetia	Candidatus Brocadiales	Candidatus Brocadiaceae	Candidatus Brocadia	0.65	0.00261185	0.00747035	0.00236022	0.119845	0.113914	0.124081	0.0968758	0.122608	0.141516	0.140421	0.11503	0.116727
Bacteria	Planctomycetes	-	Planctomycetia	Planctomycetales	Planctomycetaceae	-	0.92	3.12639	3.36166	2.87238	3.52929	3.5127	3.4775	3.64668	3.76759	3.56719	3.64478	4.12692	3.76446
Bacteria	Planctomycetes	-	Planctomycetia	Planctomycetales	Planctomycetaceae	Aquisphaera	0.73	2.71894	2.48016	2.55847	0.0599226	0.0538503	0.0821838	0.102066	0.0540305	0.0764514	0.0540082	0.0566302	0.0875455
Bacteria	Planctomycetes	-	Planctomycetia	Planctomycetales	Planctomycetaceae	Blastopirellula	0.67	0.00783556	0.0112055	0.0141613	0.70217	0.828466	0.739655	0.634882	0.756427	0.743367	0.715994	0.783974	0.751048
Bacteria	Planctomycetes	-	Planctomycetia	Planctomycetales	Planctomycetaceae	Gemmata	0.67	1.07347	1.20273	1.12818	1.15082	1.22406	1.04905	1.1677	1.28842	1.19069	1.23139	1.24055	1.25175
Bacteria	Planctomycetes	-	Planctomycetia	Planctomycetales	Planctomycetaceae	Gimesia	0.6	1.15705	1.26809	1.11638	0.150575	0.138768	0.120859	0.176452	0.137154	0.13501	0.118818	0.145115	0.173555
Bacteria	Planctomycetes	-	Planctomycetia	Planctomycetales	Planctomycetaceae	Isosphaera	0.52	0.00261185	0.00373518	0	0.00768238	0.00828466	0.00966869	0.00864962	0.00207809	0.0162662	0.016974	0.0247757	0.013823
Bacteria	Planctomycetes	-	Planctomycetia	Planctomycetales	Planctomycetaceae	Pirellula	0.76	0.532818	0.476235	0.476764	3.12212	3.26623	2.98762	2.8267	3.33742	3.2256	3.07075	3.51284	3.27758
Bacteria	Planctomycetes	-	Planctomycetia	Planctomycetales	Planctomycetaceae	Planctomicrobium	0.76	0.0156711	0.0168083	0.00944086	0.310368	0.310675	0.259443	0.23008	0.328339	0.313939	0.280843	0.293769	0.297962
Bacteria	Planctomycetes	-	Planctomycetia	Planctomycetales	Planctomycetaceae	Planctopirus	0.59	1.30593	1.23448	0.97713	0.514719	0.598567	0.533389	0.723108	0.53407	0.499374	0.421264	0.495514	0.566742
Bacteria	Planctomycetes	-	Planctomycetia	Planctomycetales	Planctomycetaceae	Rhodopirellula	0.98	0	0	0	0.00153648	0.00207116	0.00161145	0.00345985	0.00415619	0.00325325	0.00462927	0	0
Bacteria	Planctomycetes	-	Planctomycetia	Planctomycetales	Planctomycetaceae	Rubinisphaera	0.71	0.00522371	0.00186759	0.00236022	0.162866	0.165693	0.172425	0.140124	0.13092	0.14477	0.151223	0.189357	0.155124
Bacteria	Planctomycetes	-	Planctomycetia	Planctomycetales	Planctomycetaceae	Schlesneria	0.9	0.0130593	0.00373518	0	0.0691414	0.0745619	0.0676808	0.0518977	0.0852019	0.0731981	0.0694391	0.0619392	0.0752584
Bacteria	Planctomycetes	-	Planctomycetia	Planctomycetales	Planctomycetaceae	Singulisphaera	0.78	0.726095	0.849753	0.922845	0.127528	0.0952736	0.106356	0.2197	0.145467	0.128503	0.135792	0.134497	0.122871
Bacteria	Planctomycetes	-	Planctomycetia	Planctomycetales	Planctomycetaceae	Telmatocola	0.68	0.00261185	0.00560276	0.00236022	0	0.00414233	0.00161145	0.00518977	0	0.0065065	0.00308618	0.00353938	0.00460766
Bacteria	Planctomycetes	-	Planctomycetia	Planctomycetales	Planctomycetaceae	Thermogutta	0.64	1.02907	0.922588	1.01725	0.654539	0.654488	0.617184	0.570875	0.662912	0.751501	0.731425	0.736192	0.657359
Bacteria	Planctomycetes	-	Planctomycetia	Planctomycetales	Planctomycetaceae	Zavarzinella	0.69	0.46491	0.543468	0.420118	1.52879	1.38147	1.5631	1.58115	1.63754	1.48023	1.65728	1.73253	1.50978
Bacteria	Proteobacteria	-	-	-	-	-	0.66	0.971609	0.761976	0.915764	1.37054	1.4291	1.35684	1.29571	1.27595	1.33383	1.28848	1.4016	1.37615
Bacteria	Proteobacteria	-	Alphaproteobacteria	-	-	-	0.75	0.765273	0.825474	0.738748	0.434823	0.455656	0.465708	0.397883	0.415619	0.424549	0.450583	0.422956	0.405474
Bacteria	Proteobacteria	-	Alphaproteobacteria	Alphaproteobacteria_incertae_sedis	-	-	0.54	0.0339541	0.0336166	0.033043	0.0061459	0	0.00644579	0.0069197	0	0	0	0	0.00921532
Bacteria	Proteobacteria	-	Alphaproteobacteria	Alphaproteobacteria_incertae_sedis	Geminicoccus_f	Geminicoccus	0.79	0.00783556	0.00560276	0.00944086	0.101407	0.0849178	0.104744	0.102066	0.0727333	0.0959709	0.0972147	0.0955634	0.113656
Bacteria	Proteobacteria	-	Alphaproteobacteria	Alphaproteobacteria_incertae_sedis	Rhizomicrobium_f	Rhizomicrobium	0.81	1.01079	1.00476	1.00309	0.0507037	0.0538503	0.0564007	0.102066	0.0415619	0.065065	0.033948	0.0424726	0.0568278
Bacteria	Proteobacteria	-	Alphaproteobacteria	Caulobacterales	Caulobacteraceae	-	0.76	0.0365659	0.0280138	0.0118011	0.00307295	0	0.00161145	0.00864962	0.00207809	0.0065065	0.0108016	0.00176969	0.00614354
Bacteria	Proteobacteria	-	Alphaproteobacteria	Caulobacterales	Caulobacteraceae	Asticcacaulis	1	0.0130593	0.0261462	0.0212419	0.00921886	0.0062135	0.00805724	0.00518977	0.00831238	0.00813312	0.0138878	0.00707877	0.0122871
Bacteria	Proteobacteria	-	Alphaproteobacteria	Caulobacterales	Caulobacteraceae	Brevundimonas	1	0.00261185	0	0	0.0230471	0.0476368	0.00966869	0.0380583	0.0249371	0.0325325	0.0246895	0.0265454	0.0245742
Bacteria	Proteobacteria	-	Alphaproteobacteria	Caulobacterales	Caulobacteraceae	Caulobacter	0.89	0.0261185	0.00933794	0.0118011	0.0338025	0.0414233	0.0306175	0.0380583	0.0270152	0.0325325	0.0385773	0.023006	0.0337895
Bacteria	Proteobacteria	-	Alphaproteobacteria	Caulobacterales	Caulobacteraceae	Phenylobacterium	0.91	0.530206	0.483705	0.54049	0.0460943	0.0517791	0.061235	0.0536277	0.066499	0.0569319	0.0277756	0.0407029	0.0568278
Bacteria	Proteobacteria	-	Alphaproteobacteria	Caulobacterales	Hyphomonadaceae	-	0.6	0	0	0	0	0	0.00161145	0.00172992	0.00207809	0.00162663	0	0	0
Bacteria	Proteobacteria	-	Alphaproteobacteria	Rhizobiales	-	-	0.86	3.13683	2.86862	3.22406	1.29986	1.39597	1.32139	1.61402	1.17828	1.24762	1.14497	1.2848	1.30243
Bacteria	Proteobacteria	-	Alphaproteobacteria	Rhizobiales	Aurantimonadaceae	Aureimonas	0.98	0	0	0	0	0	0	0	0.0103905	0	0	0	0
Bacteria	Proteobacteria	-	Alphaproteobacteria	Rhizobiales	Beijerinckiaceae	-	0.75	0.0470133	0.0653656	0.0354032	0.00153648	0	0	0	0	0	0	0	0
Bacteria	Proteobacteria	-	Alphaproteobacteria	Rhizobiales	Beijerinckiaceae	Methylocella	0.93	0.0652963	0.0784387	0.0637258	0.00153648	0	0	0	0	0	0	0	0
Bacteria	Proteobacteria	-	Alphaproteobacteria	Rhizobiales	Bradyrhizobiaceae	-	0.5	0.0914148	0.102717	0.0920484	0.133673	0.126341	0.117636	0.129744	0.110139	0.11061	0.100301	0.120339	0.105976
Bacteria	Proteobacteria	-	Alphaproteobacteria	Rhizobiales	Bradyrhizobiaceae	Bosea	0.91	0	0	0.00236022	0.0522402	0.0414233	0.046732	0.0415182	0.0332495	0.0357857	0.0432065	0.0407029	0.0353254
Bacteria	Proteobacteria	-	Alphaproteobacteria	Rhizobiales	Bradyrhizobiaceae	Bradyrhizobium	1	0.49364	0.547203	0.531049	0.40102	0.376952	0.34485	0.589904	0.367823	0.377377	0.333308	0.339781	0.37322
Bacteria	Proteobacteria	-	Alphaproteobacteria	Rhizobiales	Bradyrhizobiaceae	Rhodopseudomonas	0.73	0.00261185	0.00373518	0.00236022	0.0169012	0.037281	0.0257832	0.0276788	0.0187029	0.0292792	0.0185171	0.0283151	0.0245742
Bacteria	Proteobacteria	-	Alphaproteobacteria	Rhizobiales	Hyphomicrobiaceae	-	0.63	0	0.00933794	0	0.0153648	0.012427	0.0161145	0.0121095	0.0187029	0.0162662	0.0138878	0.0212363	0.00921532
Bacteria	Proteobacteria	-	Alphaproteobacteria	Rhizobiales	Hyphomicrobiaceae	Ancalomicrobium	0.58	0	0	0	0.00153648	0	0.00161145	0	0	0.00162663	0.00154309	0.00176969	0.00307177
Bacteria	Proteobacteria	-	Alphaproteobacteria	Rhizobiales	Hyphomicrobiaceae	Blastochloris	0.59	0	0	0	0.064532	0.049708	0.0515663	0.0726568	0.04364	0.0731981	0.0756114	0.0760968	0.0614354
Bacteria	Proteobacteria	-	Alphaproteobacteria	Rhizobiales	Hyphomicrobiaceae	Devosia	0.94	0.0470133	0.0429545	0.054285	0.0829697	0.0766331	0.109578	0.112445	0.149623	0.0845845	0.0987578	0.0902543	0.0982967
Bacteria	Proteobacteria	-	Alphaproteobacteria	Rhizobiales	Hyphomicrobiaceae	Hyphomicrobium	0.76	0.558936	0.606966	0.717506	0.972589	0.967234	1.00554	1.15905	0.928908	1.02152	0.859502	0.948555	1.07973
Bacteria	Proteobacteria	-	Alphaproteobacteria	Rhizobiales	Hyphomicrobiaceae	Pedomicrobium	0.8	0.0444015	0.0672332	0.0283226	0.534694	0.60478	0.530166	0.437671	0.53407	0.527026	0.50922	0.502593	0.536024
Bacteria	Proteobacteria	-	Alphaproteobacteria	Rhizobiales	Hyphomicrobiaceae	Rhodomicrobium	0.99	0.652963	0.679802	0.677382	0.0061459	0.0062135	0.00644579	0.0138394	0.0103905	0.0065065	0.0138878	0.00884846	0.00307177
Bacteria	Proteobacteria	-	Alphaproteobacteria	Rhizobiales	Methylobacteriaceae	Methylobacterium	0.81	0.00261185	0	0.00236022	0.00307295	0.0165693	0.0112801	0.0103795	0.0145467	0.00813312	0.00771545	0.0106182	0.0107512
Bacteria	Proteobacteria	-	Alphaproteobacteria	Rhizobiales	Methylobacteriaceae	Microvirga	0.81	0	0	0	0.0476308	0.0393521	0.0418976	0.0397883	0.0353276	0.0406656	0.0416635	0.0495514	0.0476125
Bacteria	Proteobacteria	-	Alphaproteobacteria	Rhizobiales	Methylocystaceae	-	0.6	0	0	0	0.0722144	0.0662773	0.061235	0.0553576	0.0561086	0.0666916	0.0462927	0.0637089	0.0645072
Bacteria	Proteobacteria	-	Alphaproteobacteria	Rhizobiales	Methylocystaceae	Methylocystis	0.78	0.195889	0.235316	0.243102	0	0	0	0.00172992	0	0	0	0	0
Bacteria	Proteobacteria	-	Alphaproteobacteria	Rhizobiales	Phyllobacteriaceae	-	0.59	0	0	0	0.10448	0.190547	0.107967	0.128014	0.128842	0.13501	0.12499	0.106182	0.133622
Bacteria	Proteobacteria	-	Alphaproteobacteria	Rhizobiales	Phyllobacteriaceae	Aminobacter	0.77	0.0130593	0.0205435	0.0212419	0.0414848	0.0600638	0.0531778	0.0813064	0.0561086	0.0585585	0.0447496	0.0424726	0.0522201
Bacteria	Proteobacteria	-	Alphaproteobacteria	Rhizobiales	Phyllobacteriaceae	Chelativorans	0.55	0	0	0	0.0261201	0.0144982	0.0273946	0.0207591	0.022859	0.026026	0.0262325	0.0159272	0.0383971
Bacteria	Proteobacteria	-	Alphaproteobacteria	Rhizobiales	Phyllobacteriaceae	Mesorhizobium	0.69	0	0	0	0.371827	0.323102	0.33357	0.406532	0.401072	0.408283	0.327135	0.408799	0.364005
Bacteria	Proteobacteria	-	Alphaproteobacteria	Rhizobiales	Phyllobacteriaceae	Pseudahrensia	0.55	0	0	0	0.0107553	0.0165693	0.0177259	0.0103795	0.0145467	0.0113864	0.0108016	0.0106182	0.013823
Bacteria	Proteobacteria	-	Alphaproteobacteria	Rhizobiales	Rhizobiaceae	-	0.55	0	0	0	0.00153648	0.00207116	0	0	0	0.0065065	0.00154309	0.00176969	0
Bacteria	Proteobacteria	-	Alphaproteobacteria	Rhizobiales	Rhizobiaceae	Ensifer	0.77	0.00261185	0.00186759	0.00944086	0.338025	0.350027	0.388359	0.432481	0.413541	0.483108	0.368799	0.424726	0.423905
Bacteria	Proteobacteria	-	Alphaproteobacteria	Rhizobiales	Rhizobiaceae	Kaistia	1	0.00261185	0.00933794	0.00472043	0.0107553	0.0062135	0.0112801	0.00518977	0.00415619	0.00975975	0.00462927	0.00353938	0.00307177
Bacteria	Proteobacteria	-	Alphaproteobacteria	Rhizobiales	Rhizobiaceae	Rhizobium	0.91	0.0391778	0.0373518	0.0212419	0.262737	0.333458	0.257832	0.288897	0.299246	0.39527	0.371885	0.323854	0.34711
Bacteria	Proteobacteria	-	Alphaproteobacteria	Rhizobiales	Rhizobiales_incertae_sedis	Bauldia	0.69	0.104474	0.10832	0.0849678	0.0860427	0.0869889	0.0918525	0.115905	0.110139	0.078078	0.0802407	0.092024	0.0890814
Bacteria	Proteobacteria	-	Alphaproteobacteria	Rhizobiales	Rhizobiales_incertae_sedis	Vasilyevaea	0.51	0	0	0	0.0230471	0.0331386	0.032229	0.0432481	0.0332495	0.0276526	0.0262325	0.0318545	0.0230383
Bacteria	Proteobacteria	-	Alphaproteobacteria	Rhizobiales	Rhodobiaceae	-	0.57	0.0470133	0.0578952	0.0566452	0.110626	0.0932024	0.101521	0.0864962	0.0706552	0.0731981	0.0756114	0.107951	0.0982967
Bacteria	Proteobacteria	-	Alphaproteobacteria	Rhizobiales	Rhodobiaceae	Afifella	0.54	0	0	0	0.00153648	0	0	0.00172992	0	0	0.00154309	0.00353938	0
Bacteria	Proteobacteria	-	Alphaproteobacteria	Rhizobiales	Rhodobiaceae	Anderseniella	0.56	0	0	0	0.0199742	0.0186405	0.014503	0.0345985	0.0207809	0.0243994	0.0123447	0.0106182	0.0153589
Bacteria	Proteobacteria	-	Alphaproteobacteria	Rhizobiales	Roseiarcaceae	Roseiarcus	0.94	2.21485	2.17014	2.59152	0	0	0	0.0172992	0	0	0	0.00176969	0
Bacteria	Proteobacteria	-	Alphaproteobacteria	Rhizobiales	Xanthobacteraceae	Labrys	1	0.0104474	0.00747035	0.00708065	0.00307295	0.00414233	0.00161145	0.00345985	0	0.00487987	0.00154309	0	0.00460766
Bacteria	Proteobacteria	-	Alphaproteobacteria	Rhizobiales	Xanthobacteraceae	Pseudolabrys	0.72	1.86225	1.28677	1.75128	0.0814332	0.0766331	0.0515663	0.316576	0.0685771	0.0471721	0.0663529	0.0637089	0.0691149
Bacteria	Proteobacteria	-	Alphaproteobacteria	Rhodobacterales	Rhodobacteraceae	-	0.7	0.0104474	0.0261462	0.0141613	0.768238	0.726979	0.860513	0.702349	0.658756	0.720595	0.617236	0.679562	0.72801
Bacteria	Proteobacteria	-	Alphaproteobacteria	Rhodobacterales	Rhodobacteraceae	Agaricicola	0.52	0.00522371	0.00186759	0.0141613	0	0.00207116	0	0	0	0	0	0	0
Bacteria	Proteobacteria	-	Alphaproteobacteria	Rhodobacterales	Rhodobacteraceae	Albimonas	0.59	0	0.00373518	0	0.0906521	0.0642061	0.075738	0.0709269	0.0623428	0.0536786	0.0555513	0.046012	0.0767943
Bacteria	Proteobacteria	-	Alphaproteobacteria	Rhodobacterales	Rhodobacteraceae	Amaricoccus	0.7	0.00261185	0.00373518	0	0.29193	0.263038	0.327124	0.323496	0.26184	0.296046	0.205231	0.221212	0.24267
Bacteria	Proteobacteria	-	Alphaproteobacteria	Rhodobacterales	Rhodobacteraceae	Gemmobacter	0.74	0	0.00186759	0	0.0353389	0.0455656	0.0451205	0.0380583	0.0394838	0.039039	0.0570944	0.0265454	0.0383971
Bacteria	Proteobacteria	-	Alphaproteobacteria	Rhodobacterales	Rhodobacteraceae	Paracoccus	1	0	0	0	0.0215107	0.024854	0.0177259	0.0121095	0.0124686	0.0243994	0.0138878	0.0212363	0.013823
Bacteria	Proteobacteria	-	Alphaproteobacteria	Rhodospirillales	-	-	0.82	0.167159	0.134466	0.165215	0.0568496	0.0724908	0.075738	0.0934159	0.0893581	0.0748247	0.0663529	0.0637089	0.0798661
Bacteria	Proteobacteria	-	Alphaproteobacteria	Rhodospirillales	Acetobacteraceae	-	0.97	0.399613	0.414605	0.446081	0.00768238	0.0103558	0.014503	0.044978	0.0145467	0.00975975	0.016974	0.0106182	0.0215024
Bacteria	Proteobacteria	-	Alphaproteobacteria	Rhodospirillales	Acetobacteraceae	Acidisoma	0.71	0.344765	0.412737	0.462602	0.00307295	0.00207116	0.00483434	0.0172992	0.00623428	0.00325325	0	0.00353938	0.00614354
Bacteria	Proteobacteria	-	Alphaproteobacteria	Rhodospirillales	Acetobacteraceae	Roseomonas	0.78	0	0	0	0.0169012	0.0186405	0.0338404	0.0121095	0.0270152	0.0341591	0.0185171	0.0194666	0.0245742
Bacteria	Proteobacteria	-	Alphaproteobacteria	Rhodospirillales	Acetobacteraceae	Stella	0.76	0.0339541	0.0205435	0.0472043	0	0.00207116	0	0	0	0.00162663	0.00308618	0	0
Bacteria	Proteobacteria	-	Alphaproteobacteria	Rhodospirillales	Reyranella_f	Reyranella	0.99	0.391778	0.390326	0.295027	0.338025	0.439087	0.472154	0.394423	0.332495	0.357857	0.371885	0.334472	0.376292
Bacteria	Proteobacteria	-	Alphaproteobacteria	Rhodospirillales	Rhodospirillaceae	-	0.76	1.38951	1.24195	1.40905	0.451724	0.482581	0.475377	0.45843	0.49043	0.403403	0.407376	0.412338	0.45155
Bacteria	Proteobacteria	-	Alphaproteobacteria	Rhodospirillales	Rhodospirillaceae	Azospirillum	1	0	0	0	0	0	0.00322289	0.00345985	0.00415619	0.00162663	0	0.00176969	0
Bacteria	Proteobacteria	-	Alphaproteobacteria	Rhodospirillales	Rhodospirillaceae	Defluviicoccus	0.64	0	0.00560276	0.00236022	0.10448	0.0890601	0.127304	0.107255	0.0852019	0.0894644	0.0663529	0.0831755	0.0767943
Bacteria	Proteobacteria	-	Alphaproteobacteria	Rhodospirillales	Rhodospirillaceae	Dongia	0.93	0.0261185	0.0354842	0.0118011	0.0138283	0.037281	0.0370633	0.0242189	0.022859	0.0227727	0.0308618	0.0336242	0.0230383
Bacteria	Proteobacteria	-	Alphaproteobacteria	Rhodospirillales	Rhodospirillaceae	Elstera	0.53	0	0	0	0	0.00207116	0.00161145	0.00345985	0	0.00487987	0.00308618	0	0
Bacteria	Proteobacteria	-	Alphaproteobacteria	Rhodospirillales	Rhodospirillaceae	Lacibacterium	0.59	0.00261185	0.00186759	0	0	0	0.00161145	0.00172992	0.00623428	0	0	0	0.00153589
Bacteria	Proteobacteria	-	Alphaproteobacteria	Rhodospirillales	Rhodospirillaceae	Magnetospira	0.55	0	0.00186759	0.00236022	0.0061459	0.0186405	0.0177259	0.00518977	0.0103905	0.0146396	0.00308618	0.0176969	0.0153589
Bacteria	Proteobacteria	-	Alphaproteobacteria	Rhodospirillales	Rhodospirillaceae	Magnetospirillum	0.83	0.0104474	0.00373518	0.00236022	0.00460943	0.00828466	0.00644579	0.00864962	0.00623428	0.0195195	0.00771545	0.00353938	0.0122871
Bacteria	Proteobacteria	-	Alphaproteobacteria	Rhodospirillales	Rhodospirillaceae	Nitrospirillum	0.6	0.0914148	0.0560276	0.0849678	0	0	0	0	0	0	0	0	0
Bacteria	Proteobacteria	-	Alphaproteobacteria	Rhodospirillales	Rhodospirillaceae	Skermanella	0.76	0.00783556	0.00373518	0	0.0368754	0.0186405	0.0257832	0.0207591	0.0311714	0.026026	0.0200602	0.00707877	0.0199665
Bacteria	Proteobacteria	-	Alphaproteobacteria	Rhodospirillales	Rhodospirillaceae	Telmatospirillum	0.89	0.00522371	0.0224111	0.0188817	0	0	0	0	0	0	0	0	0
Bacteria	Proteobacteria	-	Alphaproteobacteria	Rhodospirillales	Rhodospirillaceae	Tistrella	0.54	0	0.0112055	0.00236022	0	0	0	0	0	0	0	0	0
Bacteria	Proteobacteria	-	Alphaproteobacteria	Sneathiellales	Sneathiellaceae	-	0.58	0	0.00560276	0	0	0	0	0	0	0	0	0	0
Bacteria	Proteobacteria	-	Alphaproteobacteria	Sphingomonadales	Erythrobacteraceae	-	0.82	0	0	0	0.0199742	0.0207117	0.0177259	0.0103795	0.022859	0.0195195	0.0293187	0.0123878	0.0168947
Bacteria	Proteobacteria	-	Alphaproteobacteria	Sphingomonadales	Erythrobacteraceae	Altererythrobacter	0.62	0	0	0	0.295003	0.26718	0.33357	0.278518	0.367823	0.278153	0.307075	0.304387	0.327144
Bacteria	Proteobacteria	-	Alphaproteobacteria	Sphingomonadales	Erythrobacteraceae	Porphyrobacter	0.74	0	0	0	0.0169012	0.0207117	0.0225603	0.022489	0.0249371	0.0178929	0.016974	0.0247757	0.0122871
Bacteria	Proteobacteria	-	Alphaproteobacteria	Sphingomonadales	Sphingomonadaceae	-	0.89	0.00522371	0.00747035	0.00236022	0	0	0.00161145	0	0	0.00325325	0.00154309	0.00530908	0
Bacteria	Proteobacteria	-	Alphaproteobacteria	Sphingomonadales	Sphingomonadaceae	Novosphingobium	0.97	0.0417896	0.0504249	0.0566452	0.0891156	0.113914	0.125693	0.102066	0.0976705	0.118744	0.115732	0.0760968	0.125943
Bacteria	Proteobacteria	-	Alphaproteobacteria	Sphingomonadales	Sphingomonadaceae	Rhizorhabdus	0.63	0	0.00186759	0	0.00768238	0.0207117	0.0161145	0.0121095	0.022859	0.00813312	0.0185171	0.00884846	0.0245742
Bacteria	Proteobacteria	-	Alphaproteobacteria	Sphingomonadales	Sphingomonadaceae	Sphingobium	0.91	0	0.00186759	0	0.0122918	0.0165693	0.00322289	0.0138394	0.0207809	0.00813312	0.016974	0.00884846	0.00921532
Bacteria	Proteobacteria	-	Alphaproteobacteria	Sphingomonadales	Sphingomonadaceae	Sphingomonas	0.83	0.0574608	0.0373518	0.0448441	0.115236	0.138768	0.151476	0.266408	0.234825	0.159409	0.16974	0.146884	0.136694
Bacteria	Proteobacteria	-	Alphaproteobacteria	Sphingomonadales	Sphingomonadaceae	Sphingopyxis	1	0	0	0	0.0107553	0.0144982	0.0112801	0.0069197	0.0145467	0.0227727	0.0108016	0.0159272	0.013823
Bacteria	Proteobacteria	-	Alphaproteobacteria	Sphingomonadales	Sphingomonadaceae	Sphingorhabdus	0.74	0	0	0	0.129064	0.126341	0.103133	0.131474	0.112217	0.126877	0.168197	0.118569	0.0967608
Bacteria	Proteobacteria	-	Alphaproteobacteria	Sphingomonadales	Sphingomonadaceae	Sphingosinicella	0.55	0	0	0	0.0522402	0.0600638	0.0499549	0.0553576	0.0623428	0.0553052	0.0786976	0.0548605	0.0460766
Bacteria	Proteobacteria	-	Betaproteobacteria	-	-	-	0.92	2.49432	2.40172	2.49711	1.18923	1.17228	1.31172	1.37875	1.20529	1.00525	1.11874	1.14499	1.17802
Bacteria	Proteobacteria	-	Betaproteobacteria	Burkholderiales	-	-	0.67	0.0261185	0.0205435	0.0188817	0.628419	0.530218	0.630076	0.6764	0.57771	0.569319	0.578659	0.522059	0.551383
Bacteria	Proteobacteria	-	Betaproteobacteria	Burkholderiales	Burkholderiaceae	-	0.56	0	0	0	0.061459	0.0807754	0.0821838	0.0518977	0.0706552	0.0309059	0.0540082	0.0477817	0.0568278
Bacteria	Proteobacteria	-	Betaproteobacteria	Burkholderiales	Burkholderiaceae	Burkholderia	1	2.24358	2.74909	2.52779	0.00153648	0.00207116	0.00161145	0.00864962	0	0.00162663	0	0	0
Bacteria	Proteobacteria	-	Betaproteobacteria	Burkholderiales	Burkholderiaceae	Chitinimonas	1	0	0	0	0	0	0.00322289	0	0.00207809	0	0	0	0.00153589
Bacteria	Proteobacteria	-	Betaproteobacteria	Burkholderiales	Burkholderiaceae	Lautropia	0.7	0	0	0.00236022	0.0629955	0.0455656	0.0580121	0.0276788	0.0561086	0.0455455	0.0432065	0.0583998	0.0598996
Bacteria	Proteobacteria	-	Betaproteobacteria	Burkholderiales	Burkholderiales_incertae_sedis	-	0.63	0.0104474	0.00373518	0.00472043	0.0660685	0.049708	0.0596236	0.0536277	0.0498743	0.065065	0.0462927	0.0477817	0.0645072
Bacteria	Proteobacteria	-	Betaproteobacteria	Burkholderiales	Burkholderiales_incertae_sedis	Aquabacterium	0.77	0	0.00373518	0	0.149038	0.138768	0.164368	0.119365	0.128842	0.138263	0.112646	0.139806	0.115191
Bacteria	Proteobacteria	-	Betaproteobacteria	Burkholderiales	Burkholderiales_incertae_sedis	Inhella	0.92	0	0	0	0.0061459	0.0103558	0.00966869	0.00518977	0.0103905	0.00487987	0.00925854	0.00707877	0.00460766
Bacteria	Proteobacteria	-	Betaproteobacteria	Burkholderiales	Burkholderiales_incertae_sedis	Sphaerotilus	0.8	0.125369	0.121393	0.0920484	0.0522402	0.0828466	0.0451205	0.0518977	0.0602647	0.0455455	0.0617236	0.0442423	0.0476125
Bacteria	Proteobacteria	-	Betaproteobacteria	Burkholderiales	Comamonadaceae	-	0.7	0.38133	0.31002	0.398877	1.38283	1.39389	1.55827	1.34588	1.43181	1.4721	1.46748	1.46884	1.51746
Bacteria	Proteobacteria	-	Betaproteobacteria	Burkholderiales	Comamonadaceae	Rhodoferax	0.99	0.81751	0.933794	0.970049	0.175158	0.229899	0.161145	0.162613	0.203653	0.183809	0.307075	0.159272	0.199665
Bacteria	Proteobacteria	-	Betaproteobacteria	Burkholderiales	Comamonadaceae	Simplicispira	0.76	0.088803	0.085909	0.0944086	0.00307295	0.00414233	0.00322289	0.00518977	0.00207809	0.00162663	0.00617236	0.00353938	0.00460766
Bacteria	Proteobacteria	-	Betaproteobacteria	Burkholderiales	Comamonadaceae	Variovorax	0.65	0.0992504	0.106453	0.0802474	0.155184	0.151195	0.13375	0.138394	0.114295	0.170796	0.145051	0.152194	0.13055
Bacteria	Proteobacteria	-	Betaproteobacteria	Burkholderiales	Oxalobacteraceae	-	0.81	0.00522371	0	0.00236022	0.0338025	0.037281	0.0257832	0.0328686	0.0457181	0.0276526	0.0293187	0.0407029	0.0491484
Bacteria	Proteobacteria	-	Betaproteobacteria	Burkholderiales	Oxalobacteraceae	Duganella	1	0.0208948	0.0280138	0.0236022	0.0138283	0.0165693	0.0112801	0.0207591	0.00623428	0.0113864	0.0123447	0.00176969	0.00307177
Bacteria	Proteobacteria	-	Betaproteobacteria	Burkholderiales	Oxalobacteraceae	Glaciimonas	0.77	0.0470133	0.0896442	0.0802474	0.0122918	0.0144982	0.0112801	0.0259489	0.0207809	0.0227727	0.0293187	0.0283151	0.0276459
Bacteria	Proteobacteria	-	Betaproteobacteria	Burkholderiales	Oxalobacteraceae	Herminiimonas	0.69	0.0104474	0.0261462	0.0188817	0.00307295	0.00828466	0.00161145	0	0.0103905	0.0146396	0.0108016	0.00530908	0.00921532
Bacteria	Proteobacteria	-	Betaproteobacteria	Burkholderiales	Oxalobacteraceae	Massilia	1	0.0208948	0.00933794	0.00708065	0.064532	0.103558	0.0515663	0.0778466	0.0727333	0.0585585	0.0833269	0.0566302	0.0629713
Bacteria	Proteobacteria	-	Betaproteobacteria	Burkholderiales	Oxalobacteraceae	Undibacterium	1	0	0	0.00472043	0	0	0.00161145	0.00172992	0	0.00162663	0.00308618	0	0
Bacteria	Proteobacteria	-	Betaproteobacteria	Gallionellales	Gallionellaceae	Sideroxydans	0.78	0.924596	0.683537	0.618377	0.00153648	0.00207116	0	0	0	0.00162663	0	0.00176969	0.00307177
Bacteria	Proteobacteria	-	Betaproteobacteria	Methylophilales	Methylophilaceae	Methylophilus	0.83	0	0.00186759	0	0.0122918	0.0227828	0.0161145	0.0172992	0.0124686	0.00813312	0.0262325	0.00884846	0.0506842
Bacteria	Proteobacteria	-	Betaproteobacteria	Neisseriales	Neisseriaceae	-	0.5	0.018283	0.0112055	0.0118011	0.0522402	0.024854	0.0741266	0.0328686	0.0415619	0.0357857	0.0478358	0.0495514	0.0491484
Bacteria	Proteobacteria	-	Betaproteobacteria	Neisseriales	Neisseriaceae	Deefgea	1	0	0	0	0.00307295	0	0	0	0	0	0.00154309	0	0
Bacteria	Proteobacteria	-	Betaproteobacteria	Neisseriales	Neisseriaceae	Leeia	1	0	0	0	0	0	0	0	0	0.00162663	0.00154309	0	0
Bacteria	Proteobacteria	-	Betaproteobacteria	Nitrosomonadales	Nitrosomonadaceae	Nitrosomonas	0.96	0	0	0	0.0430213	0.0227828	0.0225603	0.0259489	0.0249371	0.0276526	0.0138878	0.0318545	0.0368613
Bacteria	Proteobacteria	-	Betaproteobacteria	Nitrosomonadales	Nitrosomonadaceae	Nitrosospira	0.66	0.258573	0.229713	0.285586	0.554668	0.538503	0.499549	0.582984	0.521602	0.377377	0.348739	0.444193	0.549847
Bacteria	Proteobacteria	-	Betaproteobacteria	Rhodocyclales	Rhodocyclaceae	-	0.66	0.248126	0.246522	0.184097	0.368754	0.358312	0.299729	0.394423	0.330417	0.248874	0.290101	0.316775	0.345574
Bacteria	Proteobacteria	-	Betaproteobacteria	Rhodocyclales	Rhodocyclaceae	Dechloromonas	0.76	0	0.00560276	0.00236022	0.0215107	0.024854	0.0161145	0.0121095	0.00623428	0.0309059	0.0200602	0.0407029	0.0168947
Bacteria	Proteobacteria	-	Betaproteobacteria	Rhodocyclales	Rhodocyclaceae	Denitratisoma	0.69	0.00522371	0.00560276	0.00472043	0	0.00207116	0.00161145	0	0	0	0	0	0.00153589
Bacteria	Proteobacteria	-	Betaproteobacteria	Rhodocyclales	Rhodocyclaceae	Ferribacterium	0.9	0	0.00747035	0	0	0	0.00483434	0	0.00415619	0	0	0	0.00153589
Bacteria	Proteobacteria	-	Betaproteobacteria	Rhodocyclales	Rhodocyclaceae	Methyloversatilis	0.56	0	0	0	0.101407	0.0952736	0.0966869	0.108985	0.08728	0.0845845	0.0925854	0.0654786	0.0998326
Bacteria	Proteobacteria	-	Betaproteobacteria	Rhodocyclales	Rhodocyclaceae	Propionivibrio	0.87	0	0	0	0.00307295	0.00207116	0.00483434	0	0.00207809	0.00162663	0.00308618	0.00530908	0
Bacteria	Proteobacteria	-	Betaproteobacteria	Rhodocyclales	Rhodocyclaceae	Thauera	0.86	0	0	0	0.00153648	0	0.00161145	0	0	0	0.00308618	0	0
Bacteria	Proteobacteria	-	Betaproteobacteria	Rhodocyclales	Rhodocyclaceae	Uliginosibacterium	0.56	0.00261185	0	0	0.00153648	0	0.00322289	0.00345985	0.00415619	0	0.00154309	0.00176969	0.00460766
Bacteria	Proteobacteria	-	Deltaproteobacteria	-	-	-	0.67	0.39439	0.332431	0.349312	0.696024	0.69384	0.7461	0.726568	0.777207	0.712462	0.648098	0.69195	0.783302
Bacteria	Proteobacteria	-	Deltaproteobacteria	Bdellovibrionales	Bacteriovoracaceae	-	0.94	0	0	0	0.00460943	0	0.00322289	0.00345985	0	0	0.00771545	0.00530908	0.00307177
Bacteria	Proteobacteria	-	Deltaproteobacteria	Bdellovibrionales	Bacteriovoracaceae	Bacteriovorax	0.59	0	0	0	0.0107553	0.0186405	0.00966869	0.00518977	0.0166248	0.013013	0.0185171	0.0194666	0.0168947
Bacteria	Proteobacteria	-	Deltaproteobacteria	Bdellovibrionales	Bacteriovoracaceae	Halobacteriovorax	0.71	0	0	0	0.0261201	0.0269251	0.0161145	0.0155693	0.0207809	0.0211461	0.0123447	0.0212363	0.0199665
Bacteria	Proteobacteria	-	Deltaproteobacteria	Bdellovibrionales	Bacteriovoracaceae	Peredibacter	0.93	0	0	0	0.0460943	0.0455656	0.0499549	0.0345985	0.0332495	0.052052	0.0524651	0.0513211	0.0383971
Bacteria	Proteobacteria	-	Deltaproteobacteria	Bdellovibrionales	Bdellovibrionaceae	Bdellovibrio	0.81	0.00522371	0.0242786	0.0165215	0.0384119	0.0331386	0.0209488	0.0345985	0.0415619	0.0325325	0.0308618	0.0407029	0.0368613
Bacteria	Proteobacteria	-	Deltaproteobacteria	Bdellovibrionales	Bdellovibrionaceae	Vampirovibrio	0.74	0.0156711	0.0410869	0.00472043	0.0491672	0.0476368	0.0547892	0.0242189	0.0332495	0.0471721	0.0308618	0.046012	0.0383971
Bacteria	Proteobacteria	-	Deltaproteobacteria	Bdellovibrionales	Pseudobacteriovoracaceae	Pseudobacteriovorax	0.61	0	0	0	0.00460943	0	0.00322289	0.00345985	0.00207809	0.00325325	0.00462927	0.00176969	0.00460766
Bacteria	Proteobacteria	-	Deltaproteobacteria	Deltaproteobacteria_incertae_sedis	Deferrisoma_f	Deferrisoma	0.7	0	0	0	0.00460943	0	0.00322289	0.00345985	0.00207809	0	0.00154309	0.00176969	0.00153589
Bacteria	Proteobacteria	-	Deltaproteobacteria	Desulfobacterales	-	-	0.74	0	0	0	0.00153648	0.00414233	0.00161145	0	0	0.00487987	0.00308618	0.00707877	0
Bacteria	Proteobacteria	-	Deltaproteobacteria	Desulfobacterales	Desulfobacteraceae	-	0.57	0	0	0	0	0	0.00161145	0.00518977	0	0	0	0	0
Bacteria	Proteobacteria	-	Deltaproteobacteria	Desulfobacterales	Desulfobulbaceae	-	1	0.00522371	0.00933794	0	0	0	0	0	0	0	0	0	0
Bacteria	Proteobacteria	-	Deltaproteobacteria	Desulfobacterales	Desulfobulbaceae	Desulfobulbus	1	0	0	0	0.00460943	0	0.00161145	0.00518977	0	0	0.00154309	0.00176969	0.00460766
Bacteria	Proteobacteria	-	Deltaproteobacteria	Desulfobacterales	Desulfobulbaceae	Desulfocapsa	0.81	0	0	0	0.0169012	0.00828466	0.0112801	0.0138394	0.00207809	0.0211461	0.00308618	0.00707877	0.00614354
Bacteria	Proteobacteria	-	Deltaproteobacteria	Desulfovibrionales	Desulfovibrionaceae	Desulfovibrio	0.92	0.0104474	0.00560276	0.0165215	0	0	0	0	0	0	0	0	0
Bacteria	Proteobacteria	-	Deltaproteobacteria	Desulfuromonadales	-	-	0.63	0	0	0	0.0138283	0.0144982	0.0128916	0.00518977	0.00831238	0.00325325	0.00925854	0.00530908	0.00921532
Bacteria	Proteobacteria	-	Deltaproteobacteria	Desulfuromonadales	Desulfuromonadaceae	Desulfuromonas	0.83	0	0	0	0.0752873	0.037281	0.0741266	0.0484379	0.0394838	0.0683182	0.0601805	0.0849452	0.0583637
Bacteria	Proteobacteria	-	Deltaproteobacteria	Desulfuromonadales	Geobacteraceae	-	0.61	0	0	0	0	0	0.00161145	0.00172992	0	0	0.00154309	0.00176969	0.00153589
Bacteria	Proteobacteria	-	Deltaproteobacteria	Desulfuromonadales	Geobacteraceae	Geobacter	0.99	0.216784	0.173686	0.127452	0.361072	0.24854	0.249774	0.243919	0.22859	0.2505	0.206774	0.332702	0.239598
Bacteria	Proteobacteria	-	Deltaproteobacteria	Myxococcales	-	-	0.7	0.762661	0.717154	0.604215	2.17872	1.92204	2.4349	1.8787	1.8973	1.93731	1.64339	1.96082	2.0243
Bacteria	Proteobacteria	-	Deltaproteobacteria	Myxococcales	Cystobacteraceae	-	0.63	0.018283	0.0130731	0.0259624	0.0061459	0.0103558	0.00322289	0.00518977	0.00207809	0.00487987	0.00308618	0.00353938	0.00614354
Bacteria	Proteobacteria	-	Deltaproteobacteria	Myxococcales	Cystobacteraceae	Anaeromyxobacter	0.72	0.0470133	0.0149407	0.0259624	0.00307295	0.0207117	0.0161145	0.0155693	0.00831238	0.00975975	0.00925854	0.0106182	0.00460766
Bacteria	Proteobacteria	-	Deltaproteobacteria	Myxococcales	Cystobacteraceae	Cystobacter	0.55	0	0	0	0.00153648	0.00207116	0.00644579	0.00518977	0	0.00162663	0	0.00530908	0.00614354
Bacteria	Proteobacteria	-	Deltaproteobacteria	Myxococcales	Cystobacteraceae	Stigmatella	0.71	0.0104474	0.00560276	0.00944086	0.0230471	0.0227828	0.0418976	0.0276788	0.0187029	0.0243994	0.0154309	0.0176969	0.0184306
Bacteria	Proteobacteria	-	Deltaproteobacteria	Myxococcales	Haliangiaceae	Haliangium	0.59	0.216784	0.141937	0.122731	0.0906521	0.0932024	0.104744	0.0986057	0.105983	0.11061	0.0817838	0.0937937	0.133622
Bacteria	Proteobacteria	-	Deltaproteobacteria	Myxococcales	Kofleriaceae	Kofleria	0.59	0.00261185	0.00747035	0.00472043	0.0491672	0.0352098	0.0418976	0.0328686	0.0394838	0.0195195	0.0108016	0.0247757	0.0307177
Bacteria	Proteobacteria	-	Deltaproteobacteria	Myxococcales	Labilitrichaceae	Labilithrix	0.79	0.154099	0.117658	0.151054	0.061459	0.0662773	0.0660694	0.0743867	0.0477962	0.052052	0.0447496	0.0583998	0.0767943
Bacteria	Proteobacteria	-	Deltaproteobacteria	Myxococcales	Myxococcaceae	-	0.69	0.00261185	0.0130731	0.00944086	0.0184377	0.0165693	0.0273946	0.0207591	0.022859	0.0146396	0.0277756	0.0247757	0.0307177
Bacteria	Proteobacteria	-	Deltaproteobacteria	Myxococcales	Myxococcaceae	Aggregicoccus	0.68	0.104474	0.0616304	0.10385	0.0261201	0.024854	0.0177259	0.0345985	0.0166248	0.0227727	0.0262325	0.023006	0.0261101
Bacteria	Proteobacteria	-	Deltaproteobacteria	Myxococcales	Myxococcaceae	Angiococcus	0.68	0.00783556	0.00186759	0.00236022	0.032266	0.00828466	0.0241717	0.0328686	0.0103905	0.0276526	0.0108016	0.0371635	0.0368613
Bacteria	Proteobacteria	-	Deltaproteobacteria	Myxococcales	Myxococcaceae	Myxococcus	1	0	0	0	0.00153648	0.00207116	0.00483434	0.00172992	0	0.00487987	0.00154309	0	0.00153589
Bacteria	Proteobacteria	-	Deltaproteobacteria	Myxococcales	Myxococcaceae	Pyxidicoccus	0.59	0	0	0	0.0122918	0.00414233	0.00483434	0.0155693	0.00623428	0.00487987	0.00308618	0.0194666	0.013823
Bacteria	Proteobacteria	-	Deltaproteobacteria	Myxococcales	Nannocystaceae	-	0.71	0.00783556	0.00373518	0	0.0199742	0.0207117	0.0273946	0.0103795	0.0207809	0.0146396	0.0108016	0.0141575	0.0276459
Bacteria	Proteobacteria	-	Deltaproteobacteria	Myxococcales	Nannocystaceae	Enhygromyxa	0.92	0	0	0	0.00768238	0.00207116	0.00805724	0.00172992	0.00415619	0.00487987	0.00154309	0.00884846	0.00153589
Bacteria	Proteobacteria	-	Deltaproteobacteria	Myxococcales	Nannocystaceae	Nannocystis	0.75	0	0	0	0.00921886	0.00414233	0.00483434	0.00518977	0	0.0065065	0.00308618	0.00176969	0
Bacteria	Proteobacteria	-	Deltaproteobacteria	Myxococcales	Nannocystaceae	Plesiocystis	0.56	0	0	0	0.00153648	0.00207116	0.00322289	0.0069197	0.00207809	0.00162663	0.00617236	0	0.00614354
Bacteria	Proteobacteria	-	Deltaproteobacteria	Myxococcales	Nannocystaceae	Pseudenhygromyxa	0.54	0	0	0	0	0	0.00483434	0	0	0.00162663	0.00154309	0	0
Bacteria	Proteobacteria	-	Deltaproteobacteria	Myxococcales	Phaselicystidaceae	Phaselicystis	0.7	0	0	0	0.0199742	0.012427	0.0306175	0.0069197	0.0145467	0.00975975	0.0231464	0.0194666	0.0168947
Bacteria	Proteobacteria	-	Deltaproteobacteria	Myxococcales	Polyangiaceae	-	0.71	0.104474	0.0840415	0.0802474	0.212034	0.231971	0.319067	0.23527	0.247293	0.198448	0.211403	0.210593	0.254957
Bacteria	Proteobacteria	-	Deltaproteobacteria	Myxococcales	Polyangiaceae	Byssovorax	0.62	0.00783556	0.0168083	0.0118011	0.0583861	0.0807754	0.0660694	0.0864962	0.0706552	0.0536786	0.0524651	0.0884846	0.081402
Bacteria	Proteobacteria	-	Deltaproteobacteria	Myxococcales	Polyangiaceae	Chondromyces	0.73	0.018283	0.00747035	0.0165215	0.00768238	0.012427	0.014503	0.0121095	0.00831238	0.00487987	0.00308618	0.00176969	0.0107512
Bacteria	Proteobacteria	-	Deltaproteobacteria	Myxococcales	Polyangiaceae	Jahnella	0.58	0	0	0	0.00768238	0.0144982	0.0161145	0.00518977	0.00415619	0.0162662	0.0138878	0.0194666	0.013823
Bacteria	Proteobacteria	-	Deltaproteobacteria	Myxococcales	Polyangiaceae	Minicystis	0.64	0.0496252	0.0466897	0.0448441	0.032266	0.0227828	0.0354519	0.046708	0.0166248	0.0455455	0.0200602	0.0407029	0.0261101
Bacteria	Proteobacteria	-	Deltaproteobacteria	Myxococcales	Polyangiaceae	Polyangium	0.71	0.0261185	0.00933794	0.0141613	0.032266	0.0352098	0.0241717	0.0415182	0.0249371	0.0325325	0.00617236	0.0371635	0.0322536
Bacteria	Proteobacteria	-	Deltaproteobacteria	Myxococcales	Polyangiaceae	Sorangium	0.99	0	0	0	0.00307295	0.00414233	0.00483434	0.0069197	0.00415619	0.00487987	0.00154309	0	0
Bacteria	Proteobacteria	-	Deltaproteobacteria	Myxococcales	Sandaracinaceae	Sandaracinus	0.76	0.0104474	0.00747035	0.00472043	0.0261201	0.062135	0.0580121	0.0588174	0.0581867	0.0341591	0.0462927	0.0513211	0.0491484
Bacteria	Proteobacteria	-	Deltaproteobacteria	Myxococcales	Vulgatibacteraceae	Vulgatibacter	0.55	0.00261185	0	0	0.00307295	0.00414233	0.00644579	0.00172992	0.00207809	0.00325325	0	0.00707877	0.00614354
Bacteria	Proteobacteria	-	Deltaproteobacteria	Syntrophobacterales	-	-	0.55	0.0757437	0.0821739	0.0708065	0.0445578	0.0352098	0.0402862	0.0588174	0.0457181	0.0536786	0.0324049	0.0477817	0.0368613
Bacteria	Proteobacteria	-	Deltaproteobacteria	Syntrophobacterales	Syntrophaceae	Desulfomonile	1	0.00783556	0.00747035	0.00708065	0	0	0	0	0	0	0	0	0
Bacteria	Proteobacteria	-	Deltaproteobacteria	Syntrophobacterales	Syntrophobacteraceae	-	0.55	0.0130593	0.0149407	0.0165215	0.0169012	0.024854	0.00322289	0.0345985	0.0270152	0.00975975	0.0138878	0.00707877	0.0168947
Bacteria	Proteobacteria	-	Deltaproteobacteria	Syntrophobacterales	Syntrophobacteraceae	Desulforhabdus	0.59	0.00261185	0.00186759	0.00236022	0	0	0	0	0	0	0	0	0
Bacteria	Proteobacteria	-	Deltaproteobacteria	Syntrophobacterales	Syntrophobacteraceae	Desulfovirga	0.64	0.0391778	0.0130731	0.0259624	0	0	0	0	0	0	0	0	0
Bacteria	Proteobacteria	-	Deltaproteobacteria	Syntrophobacterales	Syntrophobacteraceae	Syntrophobacter	0.96	0.0365659	0.0298814	0.033043	0	0	0	0.00172992	0	0	0.00154309	0	0.00307177
Bacteria	Proteobacteria	-	Epsilonproteobacteria	-	-	-	0.52	0	0	0	0.00307295	0	0.00322289	0	0.00831238	0.0065065	0.00154309	0.00530908	0.00153589
Bacteria	Proteobacteria	-	Gammaproteobacteria	-	-	-	0.87	0.519759	0.599496	0.594774	0.766701	0.791185	0.818615	0.932429	0.719021	0.730354	0.691305	0.782204	0.847809
Bacteria	Proteobacteria	-	Gammaproteobacteria	Aeromonadales	Aeromonadaceae	Aeromonas	1	0	0	0	0.0184377	0.00414233	0.0225603	0.0155693	0.0166248	0.0146396	0.016974	0.00884846	0.0122871
Bacteria	Proteobacteria	-	Gammaproteobacteria	Alteromonadales	-	-	0.55	0.0130593	0.0149407	0.0141613	0.10448	0.105629	0.106356	0.124555	0.110139	0.126877	0.111103	0.1168	0.13055
Bacteria	Proteobacteria	-	Gammaproteobacteria	Alteromonadales	Alteromonadaceae	Haliea	0.75	0	0.00933794	0.00236022	0.173622	0.180191	0.14503	0.136664	0.162091	0.156156	0.146594	0.161042	0.13823
Bacteria	Proteobacteria	-	Gammaproteobacteria	Alteromonadales	Alteromonadaceae	Saccharophagus	0.76	0	0	0	0.0122918	0.0165693	0.0112801	0.0172992	0.0145467	0.0065065	0.0123447	0.0141575	0.0107512
Bacteria	Proteobacteria	-	Gammaproteobacteria	Chromatiales	-	-	0.59	0.0992504	0.085909	0.0920484	0.600762	0.637919	0.681642	0.757707	0.804223	0.715715	0.731425	0.63001	0.658895
Bacteria	Proteobacteria	-	Gammaproteobacteria	Chromatiales	Ectothiorhodospiraceae	-	0.63	0	0	0.00236022	0.0460943	0.0269251	0.0386747	0.0484379	0.0581867	0.0487987	0.0370342	0.0566302	0.0337895
Bacteria	Proteobacteria	-	Gammaproteobacteria	Chromatiales	Ectothiorhodospiraceae	Thiohalomonas	0.53	0	0	0	0.0122918	0.012427	0.0112801	0.0172992	0.00623428	0.00813312	0.0154309	0.00530908	0.00921532
Bacteria	Proteobacteria	-	Gammaproteobacteria	Chromatiales	Thioalkalispiraceae	Thioprofundum	0.7	0	0	0	0.0261201	0.0289963	0.0112801	0.022489	0.0270152	0.0146396	0.016974	0.0176969	0.0307177
Bacteria	Proteobacteria	-	Gammaproteobacteria	Enterobacteriales	Enterobacteriaceae	Pantoea	0.79	0.0679082	0.0728359	0.0849678	0.0691414	0.207117	0.114413	0.0813064	0.0955924	0.105731	0.134249	0.127418	0.101368
Bacteria	Proteobacteria	-	Gammaproteobacteria	Gammaproteobacteria_incertae_sedis	Porticoccus_f	Porticoccus	0.52	0	0.00373518	0	0	0	0.00161145	0	0.00415619	0.00162663	0.00308618	0.00176969	0.00614354
Bacteria	Proteobacteria	-	Gammaproteobacteria	Gammaproteobacteria_incertae_sedis	Simiduia_f	Simiduia	0.59	0	0	0	0	0	0.00161145	0	0	0	0.016974	0	0
Bacteria	Proteobacteria	-	Gammaproteobacteria	Legionellales	Coxiellaceae	-	0.51	0	0	0	0.00153648	0	0	0	0.00415619	0	0	0	0
Bacteria	Proteobacteria	-	Gammaproteobacteria	Legionellales	Coxiellaceae	Aquicella	0.96	0.0208948	0.0224111	0.00944086	0.0276566	0.0289963	0.032229	0.0259489	0.0124686	0.0487987	0.0416635	0.0265454	0.0276459
Bacteria	Proteobacteria	-	Gammaproteobacteria	Legionellales	Coxiellaceae	Coxiella	0.77	0	0.00560276	0.00236022	0	0	0.00483434	0	0.00415619	0.00162663	0.00462927	0.00353938	0.00307177
Bacteria	Proteobacteria	-	Gammaproteobacteria	Legionellales	Coxiellaceae	Diplorickettsia	0.64	0	0	0	0.00307295	0	0.00322289	0.00172992	0.00623428	0.0065065	0.00462927	0.00176969	0.00307177
Bacteria	Proteobacteria	-	Gammaproteobacteria	Legionellales	Legionellaceae	Legionella	0.92	0.0156711	0.0168083	0.0401237	0.0399484	0.0455656	0.0338404	0.0363284	0.0270152	0.0439189	0.0462927	0.0530908	0.0353254
Bacteria	Proteobacteria	-	Gammaproteobacteria	Methylococcales	Methylococcaceae	-	0.75	0	0	0	0.00153648	0.00207116	0.00161145	0.00518977	0	0.00162663	0.00154309	0.00353938	0.00153589
Bacteria	Proteobacteria	-	Gammaproteobacteria	Methylococcales	Methylococcaceae	Methylobacter	0.54	0	0.00186759	0	0.0061459	0.0103558	0.00966869	0.00518977	0.00831238	0.00813312	0	0.00353938	0.00614354
Bacteria	Proteobacteria	-	Gammaproteobacteria	Methylococcales	Methylococcaceae	Methylococcus	0.54	0	0	0.00708065	0	0.00207116	0.00161145	0.00172992	0	0.00813312	0.00462927	0.00530908	0
Bacteria	Proteobacteria	-	Gammaproteobacteria	Methylococcales	Methylococcaceae	Methylosarcina	0.51	0	0	0	0.00307295	0	0	0	0.00207809	0.00162663	0	0	0.00153589
Bacteria	Proteobacteria	-	Gammaproteobacteria	Oceanospirillales	-	-	0.55	0.00261185	0.00373518	0	0.00460943	0.00207116	0.00483434	0	0.00415619	0.00487987	0.00925854	0.00707877	0.0276459
Bacteria	Proteobacteria	-	Gammaproteobacteria	Oceanospirillales	Oceanospirillaceae	-	0.51	0	0	0	0.00307295	0.0103558	0	0.00345985	0.00207809	0.00325325	0.00617236	0.00176969	0.00614354
Bacteria	Proteobacteria	-	Gammaproteobacteria	Pseudomonadales	Moraxellaceae	Acinetobacter	0.91	0.148876	0.197964	0.162855	0.00460943	0.0062135	0	0.00172992	0.00415619	0.00975975	0.00771545	0	0.00307177
Bacteria	Proteobacteria	-	Gammaproteobacteria	Pseudomonadales	Moraxellaceae	Alkanindiges	0.95	0.245514	0.336166	0.306828	0.0230471	0.0331386	0.0386747	0.0363284	0.0249371	0.0487987	0.0540082	0.0477817	0.0184306
Bacteria	Proteobacteria	-	Gammaproteobacteria	Pseudomonadales	Moraxellaceae	Enhydrobacter	1	0.00261185	0	0	0	0	0	0	0	0	0.00154309	0	0
Bacteria	Proteobacteria	-	Gammaproteobacteria	Pseudomonadales	Moraxellaceae	Paraperlucidibaca	0.62	0.00261185	0.0130731	0.0118011	0.00921886	0.0103558	0.0161145	0.0069197	0.0145467	0.013013	0.00925854	0.0106182	0.00767943
Bacteria	Proteobacteria	-	Gammaproteobacteria	Pseudomonadales	Pseudomonadaceae	Cellvibrio	1	0	0.00373518	0	0.0184377	0.0269251	0.0128916	0.022489	0.0623428	0.0178929	0.0231464	0.0194666	0.0322536
Bacteria	Proteobacteria	-	Gammaproteobacteria	Pseudomonadales	Pseudomonadaceae	Permianibacter	0.83	0	0	0	0.0138283	0.0103558	0.014503	0.0138394	0.0103905	0.00813312	0.00925854	0.0159272	0.00460766
Bacteria	Proteobacteria	-	Gammaproteobacteria	Pseudomonadales	Pseudomonadaceae	Pseudomonas	1	0.156711	0.128864	0.10385	0.460943	0.617207	0.436702	0.484379	0.714865	0.632757	0.979863	0.654786	0.572885
Bacteria	Proteobacteria	-	Gammaproteobacteria	Pseudomonadales	Pseudomonadaceae	Rhizobacter	0.52	0.00261185	0	0.00236022	0.162866	0.144982	0.185316	0.195481	0.122608	0.146396	0.162025	0.168121	0.168947
Bacteria	Proteobacteria	-	Gammaproteobacteria	Xanthomonadales	-	-	0.55	0.0652963	0.0560276	0.054285	0.812796	0.787043	0.978149	1.06563	0.933065	0.948322	0.851786	1.1096	0.887742
Bacteria	Proteobacteria	-	Gammaproteobacteria	Xanthomonadales	Sinobacteraceae	-	0.66	0.101862	0.0429545	0.0991291	0.00153648	0.00414233	0.00483434	0.00518977	0.00207809	0.0065065	0.00308618	0.00530908	0.00153589
Bacteria	Proteobacteria	-	Gammaproteobacteria	Xanthomonadales	Sinobacteraceae	Alkanibacter	0.58	0	0.00186759	0.00236022	0.00153648	0.00207116	0.00161145	0	0.00415619	0.0065065	0.00308618	0	0.00460766
Bacteria	Proteobacteria	-	Gammaproteobacteria	Xanthomonadales	Sinobacteraceae	Nevskia	0.99	0.0208948	0.0205435	0.0212419	0	0	0	0	0	0	0	0	0
Bacteria	Proteobacteria	-	Gammaproteobacteria	Xanthomonadales	Sinobacteraceae	Panacagrimonas	1	0	0	0	0.00153648	0	0.00161145	0.00172992	0	0.00325325	0	0.00176969	0
Bacteria	Proteobacteria	-	Gammaproteobacteria	Xanthomonadales	Sinobacteraceae	Povalibacter	0.69	0.376107	0.451956	0.398877	0.149038	0.101487	0.148253	0.159153	0.17456	0.141516	0.157395	0.153963	0.167412
Bacteria	Proteobacteria	-	Gammaproteobacteria	Xanthomonadales	Sinobacteraceae	Solimonas	0.51	0	0	0	0.00153648	0.00414233	0	0	0.00207809	0.00487987	0	0	0
Bacteria	Proteobacteria	-	Gammaproteobacteria	Xanthomonadales	Sinobacteraceae	Steroidobacter	0.79	0.0156711	0.0280138	0.0283226	0.0537767	0.0724908	0.061235	0.107255	0.0706552	0.0601851	0.0756114	0.100872	0.0906173
Bacteria	Proteobacteria	-	Gammaproteobacteria	Xanthomonadales	Xanthomonadaceae	-	0.85	0.0914148	0.0971146	0.0849678	0.0368754	0.0642061	0.0628465	0.0605473	0.0748114	0.0357857	0.0648098	0.0601695	0.0706508
Bacteria	Proteobacteria	-	Gammaproteobacteria	Xanthomonadales	Xanthomonadaceae	Aquimonas	0.54	0	0	0	0.00307295	0	0.00322289	0.00345985	0	0	0	0	0.00153589
Bacteria	Proteobacteria	-	Gammaproteobacteria	Xanthomonadales	Xanthomonadaceae	Arenimonas	0.94	0.0104474	0.00373518	0	0.364145	0.451514	0.365799	0.439401	0.347042	0.499374	0.484531	0.355708	0.327144
Bacteria	Proteobacteria	-	Gammaproteobacteria	Xanthomonadales	Xanthomonadaceae	Dokdonella	0.96	0.130593	0.10085	0.0991291	0.0307295	0.0331386	0.0338404	0.044978	0.0290933	0.0439189	0.0200602	0.0247757	0.0353254
Bacteria	Proteobacteria	-	Gammaproteobacteria	Xanthomonadales	Xanthomonadaceae	Luteimonas	0.79	0.0496252	0.0354842	0.0377635	0.121382	0.161551	0.141807	0.157423	0.135076	0.123623	0.146594	0.138036	0.161268
Bacteria	Proteobacteria	-	Gammaproteobacteria	Xanthomonadales	Xanthomonadaceae	Lysobacter	0.92	0	0	0	0.00307295	0.0165693	0.00483434	0.0121095	0.0124686	0.00813312	0.00925854	0.0106182	0.0122871
Bacteria	Proteobacteria	-	Gammaproteobacteria	Xanthomonadales	Xanthomonadaceae	Mizugakiibacter	0.64	0.0130593	0.0168083	0.00708065	0.029193	0.0393521	0.0177259	0.0242189	0.022859	0.013013	0.0231464	0.0123878	0.0245742
Bacteria	Proteobacteria	-	Gammaproteobacteria	Xanthomonadales	Xanthomonadaceae	Pseudoxanthomonas	1	0	0	0	0.0153648	0.0227828	0.0112801	0.0190292	0.0187029	0.0195195	0.0123447	0.00884846	0.0184306
Bacteria	Proteobacteria	-	Gammaproteobacteria	Xanthomonadales	Xanthomonadaceae	Rhodanobacter	1	2.03463	2.62023	2.3673	0.00153648	0	0	0.00172992	0	0	0.00154309	0	0
Bacteria	Proteobacteria	-	Gammaproteobacteria	Xanthomonadales	Xanthomonadaceae	Rudaea	0.89	0.0652963	0.0597628	0.0755269	0	0	0	0.0138394	0	0	0	0	0
Bacteria	Proteobacteria	-	Gammaproteobacteria	Xanthomonadales	Xanthomonadaceae	Silanimonas	0.67	0.269021	0.2017	0.287946	0	0	0	0	0	0	0	0	0
Bacteria	Proteobacteria	-	Gammaproteobacteria	Xanthomonadales	Xanthomonadaceae	Stenotrophomonas	0.92	0	0.00186759	0	0.00153648	0	0.00966869	0	0.00207809	0.00325325	0.00462927	0.00530908	0.00614354
Bacteria	Proteobacteria	-	Gammaproteobacteria	Xanthomonadales	Xanthomonadaceae	Tahibacter	1	0	0	0	0.00460943	0.0062135	0.00644579	0.0190292	0.00623428	0.0162662	0.00925854	0.00530908	0.00614354
Bacteria	Proteobacteria	-	Gammaproteobacteria	Xanthomonadales	Xanthomonadaceae	Thermomonas	0.55	0.0156711	0.0130731	0.00944086	0	0	0	0	0	0	0	0	0
Bacteria	Proteobacteria	-	Oligoflexia	Oligoflexales	Oligoflexaceae	Oligoflexus	0.84	0.00522371	0	0	0.121382	0.126341	0.0999098	0.0951458	0.112217	0.121997	0.08487	0.123878	0.107512
Bacteria	Spirochaetes	-	Spirochaetia	Spirochaetales	-	-	0.51	0	0.0149407	0.00472043	0	0	0	0	0	0	0	0	0
Bacteria	Spirochaetes	-	Spirochaetia	Spirochaetales	Leptospiraceae	Turneriella	1	0	0	0	0.0061459	0.0062135	0.00966869	0.00864962	0.0103905	0.0065065	0.0123447	0.00530908	0.00767943
Bacteria	Spirochaetes	-	Spirochaetia	Spirochaetales	Spirochaetaceae	Spirochaeta	0.76	0.0104474	0.00747035	0.00944086	0.00153648	0.00207116	0.00966869	0.00518977	0.0103905	0	0.00462927	0.00884846	0.00153589
Bacteria	SR1	-	SR1amily_incertae_sedis_c	SR1amily_incertae_sedis_o	SR1_family_incertae_sedis	SR1_genera_incertae_sedis	0.72	0	0	0	0.00460943	0	0.00322289	0.00518977	0.00207809	0.00487987	0.0138878	0.00353938	0.00614354
Bacteria	Verrucomicrobia	-	-	-	-	-	0.68	0.0574608	0.0410869	0.0401237	0.106017	0.105629	0.109578	0.117635	0.0789676	0.0797046	0.0725253	0.0884846	0.118263
Bacteria	Verrucomicrobia	-	Opitutae	-	-	-	0.74	0.00261185	0.0186759	0.0141613	0	0	0	0	0	0	0	0	0
Bacteria	Verrucomicrobia	-	Opitutae	Opitutales	Opitutaceae	Alterococcus	0.89	0	0	0	0.0660685	0.0434945	0.0692923	0.0605473	0.0831238	0.0813312	0.0601805	0.0743271	0.067579
Bacteria	Verrucomicrobia	-	Opitutae	Opitutales	Opitutaceae	Opitutus	0.91	0.757437	0.831077	0.726947	0.142892	0.122199	0.191762	0.148773	0.176638	0.126877	0.146594	0.166351	0.141302
Bacteria	Verrucomicrobia	-	Opitutae	Puniceicoccales	Puniceicoccaceae	-	0.57	0	0.0112055	0.00236022	0	0	0	0	0	0.00325325	0	0	0
Bacteria	Verrucomicrobia	-	Spartobacteria	-	-	-	0.67	0.0339541	0.0261462	0.0212419	0.0307295	0.0476368	0.0564007	0.0415182	0.0519524	0.039039	0.0555513	0.046012	0.0414689
Bacteria	Verrucomicrobia	-	Spartobacteria	Spartobacteriaamily_incertae_sedis_o	Spartobacteria_family_incertae_sedis	Spartobacteria_genera_incertae_sedis	0.82	4.20769	3.63619	2.96443	1.1247	1.15778	1.14574	2.97374	1.28842	1.18906	1.11257	1.18923	1.29168
Bacteria	Verrucomicrobia	-	Spartobacteria	Terrimicrobium_o	Terrimicrobium_f	Terrimicrobium	0.75	0.0156711	0.0224111	0.0118011	0.0399484	0.0227828	0.0451205	0.0311386	0.0498743	0.0374124	0.0354911	0.0194666	0.0445407
Bacteria	Verrucomicrobia	-	Subdivision3	-	-	-	0.63	0.0156711	0.0186759	0.0188817	0.0537767	0.0538503	0.0773495	0.067467	0.108061	0.0699449	0.0617236	0.0707877	0.0783302
Bacteria	Verrucomicrobia	-	Subdivision3	Limisphaera_o	Limisphaera_f	Limisphaera	0.63	0	0	0	0.0230471	0.0207117	0.0306175	0.0121095	0.0145467	0.0227727	0.016974	0.0247757	0.0184306
Bacteria	Verrucomicrobia	-	Subdivision3	Subdivision3amily_incertae_sedis_o	Subdivision3_family_incertae_sedis	Subdivision3_genera_incertae_sedis	0.93	2.5126	2.52871	2.27525	1.50114	1.27998	1.23115	1.2023	1.34868	1.12562	1.32089	1.26356	1.32393
Bacteria	Verrucomicrobia	-	Subdivision5	Subdivision5amily_incertae_sedis_o	Subdivision5_family_incertae_sedis	Subdivision5_genera_incertae_sedis	0.65	0	0	0	0.0169012	0.0207117	0.0209488	0.0138394	0.0166248	0.00813312	0.0231464	0.0123878	0.013823
Bacteria	Verrucomicrobia	-	Verrucomicrobiae	Verrucomicrobiales	Verrucomicrobiaceae	-	0.8	0.0287304	0.0261462	0.0165215	0.708315	0.664844	0.754158	0.719648	0.768895	0.709208	0.712908	0.773356	0.837058
Bacteria	Verrucomicrobia	-	Verrucomicrobiae	Verrucomicrobiales	Verrucomicrobiaceae	Brevifollis	0.65	0	0	0	0.692951	0.805683	0.796055	0.942809	0.910206	0.827952	0.851786	1.0158	0.860096
Bacteria	Verrucomicrobia	-	Verrucomicrobiae	Verrucomicrobiales	Verrucomicrobiaceae	Luteolibacter	0.91	0.0235067	0.0298814	0.0188817	0.43175	0.441158	0.486657	0.491298	0.606804	0.611611	0.543168	0.523829	0.69422
Bacteria	Verrucomicrobia	-	Verrucomicrobiae	Verrucomicrobiales	Verrucomicrobiaceae	Prosthecobacter	1	0	0.00186759	0.00236022	0	0.0062135	0	0	0.00623428	0.00162663	0.00462927	0	0.00460766
Bacteria	Verrucomicrobia	-	Verrucomicrobiae	Verrucomicrobiales	Verrucomicrobiaceae	Roseimicrobium	0.71	0.0104474	0.00186759	0.00472043	0.00768238	0.0207117	0.0209488	0.00864962	0.0145467	0.00813312	0.0200602	0.00884846	0.0122871
Bacteria	Verrucomicrobia	-	Verrucomicrobiae	Verrucomicrobiales	Verrucomicrobiaceae	Verrucomicrobium	0.72	0.0208948	0.00747035	0.00708065	0.0522402	0.0600638	0.061235	0.0518977	0.0768895	0.0683182	0.0833269	0.069018	0.101368
Matched species											SoilA	SoilA	SoilA	SoilN	SoilN	SoilN	SoilN	SoilN	SoilN	SoilN	SoilN	SoilN
											t0	t0	t0	t0	t0	t0	t3h	t 3h	t 12h	t 12h	t 27h	t 27h
Domain	Phylum	SubPhylum	Class	Order	Family	Genus	Species(RDP)	Species	RDPconf	match	replicate 1	replicate 2	replicate 3	replicate 1	replicate 2	replicate 3	replicate 1	replicate 2	replicate 1	replicate 2	replicate 1	replicate 2
Unclassified	-	-	-	-	-	-	-	-	0.85	0	3.66704	3.89766	3.60405	7.16612	6.68986	7.1371	6.01322	6.51067	6.28853	6.48715	6.56556	6.43229
Archaea	Euryarchaeota	-	Methanobacteria	Methanobacteriales	Methanobacteriaceae	Methanobacterium	-	Methanobacterium_lacus_17A1_(HQ110085)	1	1	0.0208948	0.0186759	0.0141613	0	0	0	0	0	0	0.00154309	0	0
Archaea	Euryarchaeota	-	Methanomicrobia	Methanosarcinales	-	-	-	Methanolobus_bombayensis_(T)_B-1_(U20148)	0.79	0.87	0	0.00186759	0.00708065	0	0	0	0	0	0	0	0	0
Archaea	Euryarchaeota	-	Methanomicrobia	Methanosarcinales	-	-	-	Methanosaeta_pelagica_strain_03d30q_(NR_113571.1)	0.76	0.88	0	0	0.00472043	0.00307295	0	0	0.00172992	0.00207809	0.00162663	0.00154309	0.00176969	0
Archaea	Euryarchaeota	-	Methanomicrobia	Methanosarcinales	Methanosarcinaceae	Methanosarcina	-	Methanosarcina_sp._HC-2_(AB288264)	1	0.99	0	0.00186759	0.00236022	0	0.00414233	0.00161145	0	0	0	0.00154309	0	0
Archaea	Pacearchaeota	-	Pacearchaeota_c	Pacearchaeota_o	Pacearchaeota_f	Pacearchaeota Incertae Sedis AR13	-	Uncultured_archaeon_clone_(KP308750)	0.96	0.87	0	0	0	0	0	0	0	0	0	0.00308618	0	0
Archaea	Thaumarchaeota	-	Nitrosopumilales_c	Nitrosopumilales	Nitrosopumilaceae	Nitrosopumilus	-	Nitrosopumilus_maritimus_SCM1_(CP000866)	1	0.94	0	0	0	0.0261201	0.0103558	0.00966869	0.0207591	0.0103905	0.013013	0.0246895	0.00707877	0.0153589
Archaea	Thaumarchaeota	-	Nitrososphaerales_c	Nitrososphaerales	Nitrososphaeraceae	Nitrososphaera	-	Candidatus_Nitrososphaera_sp._EN123_(FR773158)	0.91	0.89	0.462298	0.31002	0.417758	0.00153648	0	0.00161145	0.0709269	0.00415619	0	0	0.00176969	0
Archaea	Thaumarchaeota	-	Nitrososphaerales_c	Nitrososphaerales	Nitrososphaeraceae	Nitrososphaera	-	Nitrososphaera_viennensis_EN76_(CP007536)	0.92	0.92	0.551101	0.599496	0.382355	0.734435	0.652417	0.509217	0.572605	0.18495	0.704328	0.677417	0.511441	0.437728
Bacteria	-	-	-	-	-	-	-	Acidaminobacter_hydrogenoformans_(T)_glu_65_(AF016691)	1	0.86	0	0.00373518	0.00236022	0	0	0	0	0	0	0	0	0
Bacteria	-	-	-	-	-	-	-	Aciditerrimonas_ferrireducens_(T)_IC-180_(AB517669)	0.98	0.89	0	0	0	0	0	0.00161145	0	0.00207809	0	0.00617236	0	0.00153589
Bacteria	-	-	-	-	-	-	-	Agrobacterium_fabrum_strain_C58_(NR_074266.1)	1	0.86	0	0	0	0	0	0.00161145	0.00172992	0.00207809	0	0	0.00176969	0
Bacteria	-	-	-	-	-	-	-	Alcanivorax_pacificus_(T)_W11-5_(DQ659451)	1	0.85	0	0.00186759	0	0.0061459	0.0227828	0.00805724	0.0259489	0.0103905	0.0113864	0.0138878	0.0123878	0.00307177
Bacteria	-	-	-	-	-	-	-	Algisphaera_agarilytica_strain_06SJR6-2_(NR_125472.1)	0.99	0.86	0	0	0	0.00153648	0.00207116	0.00322289	0.00172992	0	0	0	0	0.00153589
Bacteria	-	-	-	-	-	-	-	Ammoniphilus_oxalaticus_(T)_RAOx1_(Y14578)	1	0.87	0.0104474	0.00933794	0.00708065	0.110626	0.0662773	0.0709037	0.0882261	0.0727333	0.0634384	0.0663529	0.0707877	0.0752584
Bacteria	-	-	-	-	-	-	-	Anaerolineae_bacterium_SW7_(AB669272)	0.97	0.87	0	0	0	0	0	0	0.00345985	0	0	0	0	0
Bacteria	-	-	-	-	-	-	-	Aquisalimonas_asiatica_(T)_type_strain:_CG12_(AM404263)	1	0.86	0.00261185	0.00373518	0.00472043	0.0061459	0.00207116	0.00161145	0.00172992	0.00207809	0.00162663	0.00154309	0.00176969	0.00153589
Bacteria	-	-	-	-	-	-	-	Atopobium_vaginae_(T)_CCUG_38953_(Y17195)	1	0.89	0	0.00560276	0.00708065	0.00460943	0.0062135	0.00644579	0.00172992	0.0103905	0.00487987	0.00617236	0.00707877	0.00767943
Bacteria	-	-	-	-	-	-	-	Bdellovibrio_bacteriovorus_(T)_HD_100,_DSM_50701_(AJ292759)	1	0.86	0	0	0	0.00307295	0.00207116	0.00161145	0	0.00207809	0	0	0	0
Bacteria	-	-	-	-	-	-	-	Bdellovibrio_exovorus_JSS_(EF687743)	1	0.87	0	0	0	0.0184377	0.00828466	0.0112801	0.0155693	0.00415619	0.0146396	0.00925854	0.00884846	0.0107512
Bacteria	-	-	-	-	-	-	-	Caldicoprobacter_oshimai_(T)_JW/HY-331_(AB450762)	1	0.86	0	0	0	0.00153648	0	0.00161145	0	0.00207809	0.00162663	0.00154309	0.00176969	0.00153589
Bacteria	-	-	-	-	-	-	-	Caldilinea_aerophila_(T)_STL-6-O1_(AB067647)	1	0.86	0	0	0	0.00153648	0	0.00483434	0	0	0.0065065	0.00308618	0.00884846	0.00460766
Bacteria	-	-	-	-	-	-	-	Calditerricola_yamamurae_(T)_YMO722_(AB308475)	1	0.85	0	0	0	0.00307295	0.00414233	0	0.00172992	0	0.00162663	0.00462927	0.00353938	0.00153589
Bacteria	-	-	-	-	-	-	-	Candidatus_Endomicrobium_pyrsonymphae_Pv-1_(AY512589)	0.99	0.85	0.00261185	0.00186759	0.00472043	0	0	0	0	0	0.00162663	0	0.00176969	0.00153589
Bacteria	-	-	-	-	-	-	-	Chitinispirillum_alkaliphilum_strain_ACht6-1_(NR_137400.1)	0.97	0.92	0	0	0	0.00307295	0.00414233	0	0	0	0	0	0	0
Bacteria	-	-	-	-	-	-	-	Conexibacter_woesei_DSM_14684_(CP001854)	1	0.87	0	0	0	0	0	0	0	0.00207809	0.00162663	0	0	0
Bacteria	-	-	-	-	-	-	-	Desulfobulbus_propionicus_(T)_DSM_2032_(AY548789)	1	0.87	0.00522371	0.00933794	0.00472043	0	0	0	0	0	0	0.00308618	0	0
Bacteria	-	-	-	-	-	-	-	Desulfococcus_multivorans_(T)_DSM_2059_(AF418173)	1	0.86	0.00522371	0.00186759	0.00944086	0	0	0	0.00172992	0	0	0	0	0
Bacteria	-	-	-	-	-	-	-	Desulfomicrobium_apsheronum_(T)_DSM_5918_(U64865)	0.99	0.86	0	0	0	0	0	0	0	0	0	0.00308618	0.00176969	0
Bacteria	-	-	-	-	-	-	-	Desulfomicrobium_escambiense_strain_esc1_(NR_118772.1)	0.99	0.85	0	0	0	0.00153648	0.0186405	0.00161145	0.00172992	0	0.00487987	0.00154309	0.00176969	0.00153589
Bacteria	-	-	-	-	-	-	-	Desulfomonile_tiedjei_(T)_DSM_6799_(AM086646)	1	0.87	0	0.00560276	0.00472043	0.0430213	0.0600638	0.0596236	0.0380583	0.0374057	0.0618117	0.0586375	0.0513211	0.053756
Bacteria	-	-	-	-	-	-	-	Desulfonatronobacter_acetoxydans_strain_APT3_(NR_145936.1)	0.99	0.86	0.0104474	0.00186759	0	0	0	0	0	0	0	0	0	0
Bacteria	-	-	-	-	-	-	-	Desulforegula_conservatrix_(T)_(AF243334)	1	0.87	0	0	0	0	0	0	0.00345985	0	0.00162663	0.00154309	0	0.00153589
Bacteria	-	-	-	-	-	-	-	Desulforhabdus_amnigena_(T)_ASRB1_(X83274)	1	0.87	0	0	0	0	0	0.00161145	0	0.00207809	0	0.00154309	0.00176969	0
Bacteria	-	-	-	-	-	-	-	Dyella_thiooxydans_(T)_ATSB10_(EF397574)	1	0.85	0	0	0	0.00153648	0	0	0.00172992	0	0	0.00154309	0	0
Bacteria	-	-	-	-	-	-	-	Fimbriimonas_ginsengisoli_(T)_Gsoil_348_(GQ339893)	1	0.87	0	0	0	0.00153648	0	0	0.00518977	0	0	0	0	0.00153589
Bacteria	-	-	-	-	-	-	-	Gemmatimonas_aurantiaca_(T)_T-27_(AB072735)	1	0.87	0.0261185	0.0280138	0.0165215	0.0829697	0.0559215	0.093464	0.0709269	0.08728	0.0585585	0.0617236	0.0849452	0.067579
Bacteria	-	-	-	-	-	-	-	Gemmatimonas_phototrophica_strain_AP64_(NR_136770.1)	1	0.87	0.0313422	0.0205435	0.0424839	0.233544	0.180191	0.223991	0.275058	0.189107	0.211461	0.177455	0.141575	0.20888
Bacteria	-	-	-	-	-	-	-	Geobacter_chapellei_(T)_172_(U41561)	0.95	0.85	0	0	0	0.00153648	0	0.00966869	0.00518977	0.00415619	0.00325325	0.00154309	0.00176969	0.00307177
Bacteria	-	-	-	-	-	-	-	Halochromatium_roseum_(T)_type_strain:_JA134_(AM283535)	1	0.86	0.0156711	0.0168083	0.0212419	0.00460943	0.0186405	0.014503	0.0069197	0.0290933	0.0113864	0.0200602	0.023006	0.0153589
Bacteria	-	-	-	-	-	-	-	Ignavibacterium_album_(T)_Mat9-16_(AB478415)	1	0.86	0.0548489	0.0504249	0.0448441	0.167476	0.182263	0.136973	0.091686	0.0997486	0.128503	0.141964	0.111491	0.115191
Bacteria	-	-	-	-	-	-	-	Kofleria_flava_(T)_Pl_vt1_(AJ233944)	1	0.85	0	0	0	0.00153648	0.0062135	0	0.00172992	0.00207809	0	0	0.00176969	0.00460766
Bacteria	-	-	-	-	-	-	-	Luteimonas_composti_(T)_CC-YY255_(DQ846687)	1	0.88	0	0	0	0.00153648	0	0	0	0	0	0	0.00176969	0
Bacteria	-	-	-	-	-	-	-	Methyloligella_solikamskensis_SK12_(JQ773444)	1	0.87	0.00261185	0.00747035	0.00236022	0	0	0	0	0	0	0	0	0
Bacteria	-	-	-	-	-	-	-	Moorella_thermoautotrophica_(T)_(L09168)	1	0.85	0	0	0	0.00307295	0	0	0	0.00207809	0.00162663	0	0	0.00460766
Bacteria	-	-	-	-	-	-	-	Natranaerobiaceae_bacterium_Z1001_(HQ322118)	1	0.86	0	0	0	0	0.00207116	0	0	0.00207809	0.00162663	0	0.00353938	0.00460766
Bacteria	-	-	-	-	-	-	-	Nitrospira_japonica_strain_J1_(NR_114396.1)	1	0.87	0	0	0	0.00307295	0	0.00322289	0.00345985	0.00207809	0	0.00154309	0	0.00153589
Bacteria	-	-	-	-	-	-	-	Nitrospira_moscoviensis_(T)_(X82558)	0.99	0.87	0.0104474	0.00747035	0.00708065	0	0	0	0	0	0	0	0	0
Bacteria	-	-	-	-	-	-	-	Olegusella_massiliensis_strain_KHD7_(NR_146815.1)	1	0.87	0.00261185	0.00186759	0	0	0.0062135	0.00161145	0.00345985	0	0.00162663	0	0	0.00153589
Bacteria	-	-	-	-	-	-	-	Oxalophagus_oxalicus_(T)_DSM_5503T_(Y14581)	1	0.85	0	0	0	0	0	0	0.00172992	0.00207809	0.00162663	0	0.00176969	0
Bacteria	-	-	-	-	-	-	-	Paenibacillus_barengoltzii_(T)_SAFN-016_(AY167814)	1	0.86	0	0.00186759	0.00472043	0.0153648	0.012427	0.014503	0.0190292	0.00415619	0.0065065	0.0123447	0.00707877	0.013823
Bacteria	-	-	-	-	-	-	-	Phycisphaerae_bacterium_2842_(KM036168)	1	0.85	0.00522371	0	0.00236022	0	0	0	0	0	0	0	0	0
Bacteria	-	-	-	-	-	-	-	Platanus_occidentalis_(T)_(DQ923116)	0.97	0.87	0	0.00560276	0	0	0	0	0	0	0	0	0	0
Bacteria	-	-	-	-	-	-	-	Rhodospirillaceae_bacterium_LTC-2_(HE795994)	1	0.88	0	0	0	0.00307295	0	0	0	0	0	0	0	0
Bacteria	-	-	-	-	-	-	-	Rhodothermus_profundi_(T)_PRI_2902_(FJ624399)	0.99	0.87	0	0.00373518	0	0.40563	0.420447	0.452817	0.403072	0.498743	0.448948	0.382687	0.435344	0.523737
Bacteria	-	-	-	-	-	-	-	Rhodovibrio_salinarum_(T)_NCIMB2243_(D14432)	1	0.85	0	0.00186759	0	0.00153648	0	0.00322289	0.00172992	0.00207809	0.00162663	0.00154309	0.00176969	0.00307177
Bacteria	-	-	-	-	-	-	-	Rhodovibrio_sodomensis_type_strain:_DSM9895_(FR733704)	1	0.89	0.00261185	0	0	0.00307295	0	0	0	0	0	0	0	0
Bacteria	-	-	-	-	-	-	-	Robiginitomaculum_sp._G5_(T)_(FJ230838)	1	0.87	0	0	0	0	0	0.00483434	0.00172992	0	0	0	0.00176969	0.00153589
Bacteria	-	-	-	-	-	-	-	Rubrobacter_sp._RV113_(GU318365)	1	0.87	0.0156711	0.0280138	0.033043	0	0	0	0	0	0	0	0	0
Bacteria	-	-	-	-	-	-	-	Simkania_negevensis_strain_Z_(NR_074932.1)	1	0.85	0	0	0	0.00153648	0	0	0.00172992	0	0.00162663	0	0	0.00307177
Bacteria	-	-	-	-	-	-	-	Smithella_propionica_(T)_LYP_(AF126282)	1	0.88	0	0	0	0.0107553	0	0.00322289	0	0.00415619	0.00325325	0.00308618	0.00353938	0.00307177
Bacteria	-	-	-	-	-	-	-	Streptomyces_lunalinharesii_(T)_RCQ1071_(DQ094838)	0.99	0.87	0.00522371	0	0.00472043	0.0199742	0.00207116	0.0225603	0.0207591	0.00415619	0.0211461	0.0138878	0.0123878	0.0153589
Bacteria	-	-	-	-	-	-	-	Thermanaerothrix_daxensis_strain_GNS-1_(NR_117865.1)	1	0.85	0	0	0	0.00153648	0	0	0	0	0	0	0	0.00153589
Bacteria	-	-	-	-	-	-	-	Thermoanaerobacter_thermohydrosulfuricus_strain_E100-69_(L09161)	1	0.85	0	0	0	0	0	0	0.00172992	0.00415619	0	0.00771545	0.00884846	0.00307177
Bacteria	-	-	-	-	-	-	-	Thermodesulfovibrio_hydrogeniphilus_(T)_Hbr5_(EF081294)	1	0.85	0	0.00373518	0.00236022	0	0	0	0	0	0	0	0	0
Bacteria	-	-	-	-	-	-	-	Thermodesulfovibrio_yellowstonii_(T)_YP87_(AB231858)	1	0.87	0.161935	0.140069	0.10385	0	0	0	0	0	0	0	0	0
Bacteria	-	-	-	-	-	-	-	Thioalbus_denitrificans_(T)_Su4_(EU837269)	1	0.85	0	0	0	0.0215107	0.0269251	0.032229	0.0242189	0.0353276	0.0243994	0.0200602	0.0265454	0.0245742
Bacteria	-	-	-	-	-	-	-	TM7_phylum_sp._oral_clone_BU080_(AF385568)	0.97	0.85	0	0	0	0	0	0	0.00172992	0	0	0	0	0.00153589
Bacteria	-	-	-	-	-	-	-	uncultured_Acidobacteria_bacterium_BGA.0001_(EF457375)	1	0.88	0	0.00186759	0.00236022	0.342634	0.42666	0.457651	0.316576	0.459259	0.419669	0.365713	0.29023	0.413153
Bacteria	-	-	-	-	-	-	-	uncultured_Acidobacteria_bacterium_BGB.0013_(EF457389)	1	0.86	0	0	0	0.00460943	0	0.00161145	0	0.00623428	0.00487987	0.00154309	0.00530908	0.00153589
Bacteria	-	-	-	-	-	-	-	uncultured_Acidobacteria_bacterium_BGC.0035_(EF457406)	1	0.87	0	0	0	0.00921886	0.012427	0.0112801	0.0172992	0.00831238	0.0195195	0.00617236	0.0159272	0.0245742
Bacteria	-	-	-	-	-	-	-	uncultured_Acidobacteria_bacterium_R2.0042_(EF457430)	1	0.91	0	0	0	0.0061459	0.00207116	0	0.00345985	0.00207809	0.00162663	0.00154309	0	0.00153589
Bacteria	-	-	-	-	-	-	-	uncultured_Acidobacteria_bacterium_R3.0070_(EF457454)	0.99	0.92	0	0.00186759	0	0.175158	0.14291	0.143419	0.119365	0.170404	0.165916	0.14968	0.132727	0.148981
Bacteria	-	-	-	-	-	-	-	uncultured_Acidobacteria_bacterium_R3.0074_(EF457456)	1	0.88	0.146264	0.197964	0.134532	0.525475	0.457728	0.451205	0.518977	0.390682	0.418043	0.449039	0.45835	0.454622
Bacteria	-	-	-	-	-	-	-	uncultured_Acidobacteria_bacterium_RP16.0007_(EF457461)	1	0.9	0	0	0	0.00307295	0	0.00161145	0.00172992	0.00831238	0.0065065	0.00154309	0	0.00153589
Bacteria	-	-	-	-	-	-	-	uncultured_Acidobacteria_bacterium_RP16.0045_(EF457477)	1	0.85	0	0	0	0.00768238	0.00828466	0.0225603	0.00864962	0.0124686	0.00487987	0.0138878	0.0106182	0.0199665
Bacteria	-	-	-	-	-	-	-	uncultured_Acidobacteria_bacterium_RP16.0057_(EF457480)	1	0.86	0.00783556	0.0168083	0.00944086	0.00153648	0	0	0.00172992	0	0	0	0	0
Bacteria	-	-	-	-	-	-	-	uncultured_Acidobacteria_bacterium_RP16.0073_(EF457487)	0.99	0.89	0	0	0	0.00153648	0	0	0	0.00207809	0.00162663	0	0	0
Bacteria	-	-	-	-	-	-	-	uncultured_Acidobacteria_bacterium_RP7.0041_(EF457503)	1	0.85	0	0	0	0.0169012	0.0186405	0.0112801	0.0121095	0.0103905	0.0146396	0.0231464	0.0123878	0.00921532
Bacteria	-	-	-	-	-	-	-	uncultured_Acidobacteria_bacterium_T10.0063_(EF457317)	1	0.87	0	0	0	0.00921886	0.0062135	0.0128916	0.00864962	0.00415619	0.00975975	0.00462927	0.00530908	0.00921532
Bacteria	-	-	-	-	-	-	-	uncultured_Acidobacteriaceae_bacterium_AT-s3-56_(AY225651)	1	0.87	0	0	0	0.0845062	0.0745619	0.0709037	0.0536277	0.0727333	0.0618117	0.0493789	0.0619392	0.053756
Bacteria	-	-	-	-	-	-	-	uncultured_bacterium_FFCH14450_(EU135004)	1	0.87	0	0	0	0.0122918	0.00414233	0.00483434	0.00172992	0.00415619	0.00487987	0.00308618	0.00353938	0.00767943
Bacteria	-	-	-	-	-	-	-	uncultured_bacterium_FFCH16588_(EU135022)	1	0.91	0	0	0	0.00153648	0.00207116	0	0.00172992	0	0.00162663	0.00154309	0.00176969	0.00153589
Bacteria	-	-	-	-	-	-	-	uncultured_bacterium_FFCH5967_(EU135021)	1	0.87	0	0	0	0.00153648	0.00414233	0.00322289	0	0	0.00162663	0.00154309	0	0
Bacteria	-	-	-	-	-	-	-	uncultured_bacterium_GC55_(AJ271048)	1	0.89	0	0	0	0	0	0	0	0	0.00325325	0	0	0.00307177
Bacteria	-	-	-	-	-	-	-	uncultured_bacterium_NKB19_(AB013271)	1	0.88	0	0	0	0.0199742	0.0331386	0.0225603	0.0294087	0.0311714	0.0276526	0.033948	0.0265454	0.0307177
Bacteria	-	-	-	-	-	-	-	uncultured_bacterium_oc39_(AY491582)	1	0.86	0	0	0	0	0	0	0	0	0.00162663	0	0.00353938	0
Bacteria	-	-	-	-	-	-	-	uncultured_bacterium_p11i17ok_(FJ478555)	1	0.85	0	0	0	0.00307295	0.0103558	0.00322289	0.00518977	0	0.00162663	0	0	0.00307177
Bacteria	-	-	-	-	-	-	-	uncultured_bacterium_PK50_(AY555786)	1	0.86	0.0104474	0.0112055	0.00708065	0	0	0	0	0	0	0	0	0
Bacteria	-	-	-	-	-	-	-	uncultured_bacterium_SBR1071_(AF268996)	0.98	0.86	0	0.00373518	0	0	0	0	0	0	0	0	0	0
Bacteria	-	-	-	-	-	-	-	uncultured_candidate_division_BRC1_bacterium_LD1-PA27_(AY114318)	0.99	0.91	0.00522371	0.00747035	0.00236022	0.00460943	0.00207116	0.00161145	0.00345985	0	0	0	0.00353938	0.00460766
Bacteria	-	-	-	-	-	-	-	uncultured_candidate_division_OD1_bacterium_Bol4_(AY193141)	0.99	0.89	0.00522371	0.00933794	0.00236022	0	0	0	0	0	0	0	0	0
Bacteria	-	-	-	-	-	-	-	uncultured_candidate_division_OD1_bacterium_Bol6_(AY193140)	0.99	0.89	0.00261185	0.00186759	0	0	0	0	0	0	0	0	0	0
Bacteria	-	-	-	-	-	-	-	uncultured_candidate_division_OD1_bacterium_DA11_(AY193186)	1	0.86	0.0104474	0.0168083	0.0188817	0	0.00414233	0.00161145	0	0	0	0.00462927	0	0
Bacteria	-	-	-	-	-	-	-	uncultured_candidate_division_OD1_bacterium_DA4_(AY193196)	0.95	0.86	0.00261185	0.00186759	0.00708065	0	0	0	0	0	0	0	0	0
Bacteria	-	-	-	-	-	-	-	uncultured_candidate_division_OD1_bacterium_SRC3_(AY193195)	0.9	0.87	0	0	0	0.00153648	0	0	0	0.00415619	0.00325325	0.00617236	0	0.00153589
Bacteria	-	-	-	-	-	-	-	uncultured_candidate_division_OD1_bacterium_SRC61_(AY193293)	0.93	0.87	0	0	0	0.00307295	0	0	0	0	0	0.00154309	0	0.00153589
Bacteria	-	-	-	-	-	-	-	uncultured_candidate_division_SR1_bacterium_SRB2_(AY193173)	0.99	0.85	0	0	0	0	0.00207116	0	0	0.00415619	0	0	0	0
Bacteria	-	-	-	-	-	-	-	uncultured_candidate_division_WS3_bacterium_LD1-PA13_(AY114311)	1	0.91	0.0235067	0.0429545	0.0165215	0.634565	0.637919	0.638133	0.489569	0.529914	0.590465	0.405833	0.465429	0.491484
Bacteria	-	-	-	-	-	-	-	uncultured_Chloroflexi_bacterium_312_(AY485299)	0.99	0.89	0.0235067	0.0261462	0.00944086	0.0368754	0.0352098	0.0225603	0.0328686	0.0311714	0.0178929	0.0277756	0.0194666	0.0291818
Bacteria	-	-	-	-	-	-	-	uncultured_eubacterium_WCHB1-41_(T)_(AF050560)	1	0.88	0	0	0.00236022	0.00768238	0.00414233	0.0177259	0.0207591	0.0124686	0.0195195	0.0138878	0.00707877	0.013823
Bacteria	-	-	-	-	-	-	-	uncultured_eubacterium_WD2101_(AJ292687)	0.99	0.86	0.0313422	0.0224111	0.0236022	0	0	0	0.00172992	0	0	0	0	0
Bacteria	-	-	-	-	-	-	-	uncultured_eubacterium_WD272_(AJ292684)	0.98	0.88	0.658187	0.829209	0.76235	0	0	0	0	0	0	0	0	0
Bacteria	-	-	-	-	-	-	-	uncultured_planctomycete_Q32_(AY485293)	0.99	0.93	0	0	0	0.00307295	0.00414233	0.00322289	0.00172992	0.00207809	0.00162663	0.00462927	0	0.00307177
Bacteria	-	-	-	-	-	-	-	uncultured_sludge_bacterium_A22_(AF234701)	0.99	0.86	0.00522371	0.00747035	0	0.0476308	0.0393521	0.075738	0.0709269	0.0332495	0.0455455	0.050922	0.0583998	0.0568278
Bacteria	-	-	-	-	-	-	-	uncultured_soil_bacterium_(T)_241-2_(AY326523)	0.98	0.86	0.0600726	0.0821739	0.0495645	0	0	0	0	0	0	0	0	0
Bacteria	-	-	-	-	-	-	-	uncultured_soil_bacterium_(T)_941-2_(AY326524)	0.95	0.88	0	0	0	0	0	0	0.00172992	0.00207809	0.00162663	0	0.00176969	0.00153589
Bacteria	-	-	-	-	-	-	-	uncultured_soil_bacterium_26-1_(AY326540)	1	0.9	0.00261185	0	0	0.0307295	0.0310675	0.0273946	0.0294087	0.0290933	0.0292792	0.0231464	0.0283151	0.0353254
Bacteria	-	-	-	-	-	-	-	uncultured_soil_bacterium_7-1_(AY326530)	1	0.9	0	0	0	0.00153648	0.00828466	0.0112801	0.00864962	0.00831238	0.0065065	0.00308618	0.00707877	0.00153589
Bacteria	-	-	-	-	-	-	-	uncultured_soil_bacterium_DS-100_(AY289375)	1	0.93	0.00261185	0	0	0.0722144	0.0683485	0.0628465	0.0726568	0.0623428	0.0666916	0.0601805	0.092024	0.067579
Bacteria	-	-	-	-	-	-	-	uncultured_soil_bacterium_PBS-III-32_(AJ390459)	1	0.88	0	0	0	0.00307295	0.00414233	0.00161145	0.00172992	0.00623428	0.00162663	0	0	0.00153589
Bacteria	-	-	-	-	-	-	-	uncultured_soil_bacterium_PBS-III-32a_(AJ390460)	0.99	0.92	0	0	0	0.00153648	0.012427	0.00483434	0.0276788	0.0207809	0.0113864	0.00617236	0.00530908	0.0107512
Bacteria	-	-	-	-	-	-	-	uncultured_soil_bacterium_PBS-III-9_(AJ390450)	1	0.87	0	0	0	0.0445578	0.0579926	0.0483434	0.0276788	0.066499	0.0357857	0.0385773	0.0442423	0.0414689
Bacteria	-	-	-	-	-	-	-	uncultured_soil_bacterium_PRR-10_(AJ390480)	1	0.91	0.0208948	0.00747035	0.0141613	0.0814332	0.0890601	0.093464	0.0709269	0.105983	0.102477	0.0987578	0.107951	0.0875455
Bacteria	-	-	-	-	-	-	-	uncultured_soil_bacterium_PRR-11_(AJ390481)	1	0.89	0	0	0	0.00460943	0	0.00322289	0.00172992	0.00207809	0	0	0.00176969	0.00307177
Bacteria	-	-	-	-	-	-	-	uncultured_soil_bacterium_PRR-12_(AJ390482)	1	0.93	0.00522371	0.00373518	0.00236022	0.608444	0.581997	0.530166	0.532817	0.781364	0.509133	0.546254	0.578689	0.588244
Bacteria	-	-	-	-	-	-	-	uncultured_sponge_symbiont_PAUC37f_(AF186413)	1	0.87	0	0	0	0.00921886	0.0062135	0.00161145	0.0069197	0.00623428	0.0065065	0.00154309	0.0159272	0.00460766
Bacteria	-	-	-	-	-	-	-	unidentified_bacterium_(T)_soil_clone,novel_line_of_descented;_MC17_(X64381)	1	0.86	0.125369	0.0933794	0.0660861	0	0	0	0	0	0	0	0	0
Bacteria	-	-	-	-	-	-	-	unidentified_eubacterium_EA25_(T)_(U51864)	1	0.86	0.120145	0.0616304	0.0731667	0	0	0	0	0	0	0	0	0
Bacteria	-	-	-	-	-	-	-	Vampirovibrio_chlorellavorus_(T)_ICPB_3707_(HM038000)	0.99	0.86	0	0.00373518	0	0	0	0	0	0	0	0	0	0
Bacteria	-	-	-	-	-	-	-	Vulgatibacter_incomptus_B00001_(AB847448)	1	0.87	0	0	0	0.00307295	0	0.00161145	0.00172992	0.00207809	0.00162663	0.00154309	0.00530908	0.00767943
Bacteria	Acidobacteria	-	-	-	-	-	-	uncultured_Acidobacteria_bacterium_BGA.0001_(EF457375)	0.55	0.9	0	0.00186759	0	0.2443	0.198832	0.243329	0.152233	0.209888	0.208208	0.208317	0.192896	0.218096
Bacteria	Acidobacteria	-	-	-	-	-	-	uncultured_Acidobacteria_bacterium_R2.0022_(EF457424)	0.68	0.9	0	0	0	0.00153648	0	0	0	0.00207809	0.00325325	0	0.00353938	0
Bacteria	Acidobacteria	-	-	-	-	-	-	uncultured_Acidobacteria_bacterium_RP16.0017_(EF457466)	0.98	0.98	0	0	0	0.0307295	0.0310675	0.0435091	0.0259489	0.0207809	0.0227727	0.0324049	0.0407029	0.0368613
Bacteria	Acidobacteria	-	-	-	-	-	-	uncultured_Acidobacteria_bacterium_RP16.0049_(EF457478)	0.66	0.91	0	0	0	0.0061459	0.00828466	0.00322289	0.0103795	0.0145467	0.0065065	0.0108016	0.00884846	0.00767943
Bacteria	Acidobacteria	-	-	-	-	-	-	uncultured_Acidobacteria_bacterium_RP16.0061_(EF457483)	0.82	0.94	0	0	0	0.00153648	0.0062135	0.00161145	0.00172992	0.00831238	0.0065065	0	0	0.00460766
Bacteria	Acidobacteria	-	-	-	-	-	-	uncultured_Acidobacteria_bacterium_RP7.0007_(EF457492)	0.63	0.92	0	0	0	0	0.0103558	0	0.00518977	0.00415619	0.00325325	0	0.00176969	0.00460766
Bacteria	Acidobacteria	-	-	-	-	-	-	uncultured_Acidobacteria_bacterium_T10.0094_(EF457324)	0.58	0.9	0	0.00186759	0.00708065	0	0	0	0	0	0	0	0	0
Bacteria	Acidobacteria	-	-	-	-	-	-	uncultured_Acidobacteriaceae_bacterium_AT-s3-59_(AY225642)	0.99	0.94	0	0	0	0.0261201	0.0207117	0.00966869	0.0172992	0.0103905	0.013013	0.0123447	0.0159272	0.0168947
Bacteria	Acidobacteria	-	-	-	-	-	-	uncultured_bacterium_D131_(AY274137)	0.5	0.89	0	0	0	0.00460943	0.0144982	0.00644579	0.0121095	0.00207809	0.00162663	0.00771545	0.00530908	0.00614354
Bacteria	Acidobacteria	-	-	-	-	-	-	uncultured_Holophaga/Acidobacterium_Sva0515_(AJ241004)	0.6	0.9	0	0	0	0.0169012	0.00828466	0.00483434	0.00864962	0.0103905	0.00975975	0.0154309	0.0176969	0.0168947
Bacteria	Acidobacteria	-	-	-	-	-	-	uncultured_soil_bacterium_7-1_(AY326530)	0.52	0.94	0	0.00186759	0	0	0	0	0.0069197	0.00207809	0	0	0	0.00307177
Bacteria	Acidobacteria	-	-	-	-	-	-	uncultured_soil_bacterium_ABS-327_(AY289395)	0.81	0.91	0.566772	0.388458	0.578253	0	0	0	0	0	0	0	0.00176969	0
Bacteria	Acidobacteria	-	Acidobacteria_Gp1	-	-	-	-	Acidipila_rosea_(T)_AP8_(AB561884)	1	0.97	0.0417896	0.0149407	0.0259624	0	0	0	0	0	0	0	0	0
Bacteria	Acidobacteria	-	Acidobacteria_Gp1	-	-	-	-	Terracidiphilus_gabretensis_strain_S55_(NR_146368.1)	1	0.99	0.208948	0.15501	0.22186	0	0	0	0.00345985	0	0	0	0	0
Bacteria	Acidobacteria	-	Acidobacteria_Gp1	-	-	-	-	uncultured_eubacterium_WD247_(AJ292581)	1	0.95	0.0861911	0.0989822	0.10385	0	0	0	0.0103795	0	0	0	0	0
Bacteria	Acidobacteria	-	Acidobacteria_Gp1	Acidicapsa_o	Acidicapsa_f	Acidicapsa	-	Acidicapsa_borealis_(T)_type_strain:_KA1_=_DSM_23886_(FR774763)	1	0.99	0.00522371	0.0130731	0.00472043	0	0	0	0	0	0	0	0	0
Bacteria	Acidobacteria	-	Acidobacteria_Gp1	Acidipila_o	Acidipila_f	Acidipila	-	Acidipila_rosea_(T)_AP8_(AB561884)	0.8	0.98	0.164547	0.158745	0.125091	0	0	0	0.00345985	0	0	0	0	0
Bacteria	Acidobacteria	-	Acidobacteria_Gp1	Acidipila_o	Acidipila_f	Acidipila	-	uncultured_eubacterium_WD247_(AJ292581)	0.77	1	0.0679082	0.0485573	0.0472043	0	0	0	0.0138394	0	0	0	0	0
Bacteria	Acidobacteria	-	Acidobacteria_Gp1	Acidobacterium_o	Acidobacterium_f	Acidobacterium	-	Terracidiphilus_gabretensis_strain_S55_(NR_146368.1)	0.51	0.97	0.0940267	0.085909	0.0849678	0	0	0	0.00345985	0	0	0	0	0
Bacteria	Acidobacteria	-	Acidobacteria_Gp1	Edaphobacter_o	Edaphobacter_f	Edaphobacter	-	Edaphobacter_modestus_(T)_Jbg-1_(DQ528760)	1	1	0.0104474	0.0112055	0.0165215	0	0	0	0.0069197	0	0	0	0	0
Bacteria	Acidobacteria	-	Acidobacteria_Gp1	Gp1_o	Gp1_f	Gp1	-	bacterium_Ellin327_(AF498709)	0.82	0.97	0	0	0	0	0	0	0.0484379	0	0	0	0	0
Bacteria	Acidobacteria	-	Acidobacteria_Gp1	Gp1_o	Gp1_f	Gp1	-	bacterium_Ellin5106_(AY234523)	1	1	0.0130593	0.00933794	0.00472043	0	0	0	0	0	0	0	0	0
Bacteria	Acidobacteria	-	Acidobacteria_Gp1	Gp1_o	Gp1_f	Gp1	-	bacterium_Ellin5227_(AY234578)	0.87	0.97	0.143652	0.0672332	0.118011	0	0	0	0.00172992	0	0	0	0	0
Bacteria	Acidobacteria	-	Acidobacteria_Gp1	Gp1_o	Gp1_f	Gp1	-	uncultured_Acidobacteria_bacterium_BGA.0027_(EF457379)	0.99	0.99	0.825345	0.565879	0.844957	0	0	0	0.00345985	0	0	0	0.00353938	0
Bacteria	Acidobacteria	-	Acidobacteria_Gp1	Gp1_o	Gp1_f	Gp1	-	uncultured_Acidobacteria_bacterium_BGA.0090_(EF457386)	0.99	0.98	0.326482	0.282006	0.368194	0	0	0	0.0103795	0	0	0	0	0
Bacteria	Acidobacteria	-	Acidobacteria_Gp1	Gp1_o	Gp1_f	Gp1	-	uncultured_Acidobacteria_bacterium_BGB.0016_(EF457390)	1	0.99	0.117533	0.0896442	0.0920484	0	0	0	0.0190292	0	0	0	0	0.00153589
Bacteria	Acidobacteria	-	Acidobacteria_Gp1	Gp1_o	Gp1_f	Gp1	-	uncultured_Acidobacteria_bacterium_BGB.0024_(EF457391)	0.97	1	0.0940267	0.110188	0.148694	0	0	0	0	0	0	0	0	0
Bacteria	Acidobacteria	-	Acidobacteria_Gp1	Gp1_o	Gp1_f	Gp1	-	uncultured_Acidobacteria_bacterium_BGB.0069_(EF457396)	0.99	0.97	0.0652963	0.0616304	0.054285	0	0	0	0.00864962	0	0	0	0	0
Bacteria	Acidobacteria	-	Acidobacteria_Gp1	Gp1_o	Gp1_f	Gp1	-	uncultured_Acidobacteria_bacterium_BGC.0005_(EF457398)	1	0.97	0.561548	0.461294	0.597135	0	0	0	0	0	0	0	0	0
Bacteria	Acidobacteria	-	Acidobacteria_Gp1	Gp1_o	Gp1_f	Gp1	-	uncultured_Acidobacteria_bacterium_BGC.0011_(EF457401)	1	0.96	0	0.00560276	0.00708065	0	0	0	0	0	0	0	0	0
Bacteria	Acidobacteria	-	Acidobacteria_Gp1	Gp1_o	Gp1_f	Gp1	-	uncultured_Acidobacteria_bacterium_BGC.0018_(EF457403)	1	0.97	0.0104474	0.0224111	0.0118011	0.00307295	0.00414233	0.00161145	0.00345985	0.00207809	0	0.00154309	0.00353938	0.00153589
Bacteria	Acidobacteria	-	Acidobacteria_Gp1	Gp1_o	Gp1_f	Gp1	-	uncultured_Acidobacteria_bacterium_BGC.0078_(EF457414)	1	0.98	1.01601	1.17098	1.43737	0	0	0	0.0138394	0	0	0	0	0
Bacteria	Acidobacteria	-	Acidobacteria_Gp1	Gp1_o	Gp1_f	Gp1	-	uncultured_Acidobacteria_bacterium_D13.0089_(EF457345)	0.84	0.94	0.00522371	0.00560276	0.00472043	0	0	0	0	0	0	0	0	0
Bacteria	Acidobacteria	-	Acidobacteria_Gp1	Gp1_o	Gp1_f	Gp1	-	uncultured_Acidobacteria_bacterium_JG36-TzT-54_(AJ534633)	1	1	0.689529	0.62751	0.908683	0	0	0	0.0657371	0.00207809	0	0	0	0
Bacteria	Acidobacteria	-	Acidobacteria_Gp1	Gp1_o	Gp1_f	Gp1	-	uncultured_Acidobacteria_bacterium_SMS9.16WL_(AY043842)	1	1	1.09175	0.915118	1.26272	0	0	0	0.0172992	0	0.00162663	0	0	0
Bacteria	Acidobacteria	-	Acidobacteria_Gp1	Gp1_o	Gp1_f	Gp1	-	uncultured_Acidobacteria_bacterium_T15.0016_(EF457351)	0.96	0.98	0	0.00186759	0	0.00307295	0	0	0	0.00415619	0	0	0.00353938	0.00307177
Bacteria	Acidobacteria	-	Acidobacteria_Gp1	Gp1_o	Gp1_f	Gp1	-	uncultured_bacterium_FW29_(AF523990)	0.78	1	0.0339541	0.0280138	0.0259624	0	0	0	0	0	0	0	0	0
Bacteria	Acidobacteria	-	Acidobacteria_Gp1	Gp1_o	Gp1_f	Gp1	-	uncultured_bacterium_FW47_(AF523985)	0.97	0.98	0.00783556	0.0149407	0.0188817	0	0	0	0.00172992	0	0	0	0	0
Bacteria	Acidobacteria	-	Acidobacteria_Gp1	Gp1_o	Gp1_f	Gp1	-	uncultured_eubacterium_WD247_(AJ292581)	0.57	0.97	0.101862	0.128864	0.151054	0	0	0	0	0	0	0	0	0
Bacteria	Acidobacteria	-	Acidobacteria_Gp1	Gp1_o	Gp1_f	Gp1	-	uncultured_Holophaga_sp._JG30-KF-A4_(AJ536862)	0.98	0.97	0.391778	0.47997	0.490925	0.00153648	0	0	0.00345985	0	0	0	0	0
Bacteria	Acidobacteria	-	Acidobacteria_Gp1	Gp1_o	Gp1_f	Gp1	-	uncultured_soil_bacterium_340-2_(AY326556)	0.74	0.96	0.18283	0.128864	0.21478	0	0	0	0	0	0	0	0	0
Bacteria	Acidobacteria	-	Acidobacteria_Gp1	Granulicella_o	Granulicella_f	Granulicella	-	acidophilic_bacterium_Sakura1_(AB548308)	0.88	0.97	0.0339541	0.0429545	0.0401237	0	0	0	0	0	0	0	0	0
Bacteria	Acidobacteria	-	Acidobacteria_Gp1	Granulicella_o	Granulicella_f	Granulicella	-	Granulicella_aggregans_(T)_type_strain:_TPB6028_(AM887756)	1	1	0.0130593	0.00373518	0.00708065	0	0	0	0	0	0	0	0	0
Bacteria	Acidobacteria	-	Acidobacteria_Gp1	Granulicella_o	Granulicella_f	Granulicella	-	Granulicella_mallensis_(T)_MP5ACTX8_(HQ687087)	1	1	0.00522371	0.00933794	0.0118011	0	0	0	0	0	0	0	0	0
Bacteria	Acidobacteria	-	Acidobacteria_Gp1	Granulicella_o	Granulicella_f	Granulicella	-	Granulicella_pectinivorans_(T)_type_strain:_TPB6011_(AM887757)	1	0.99	0.088803	0.0616304	0.0896882	0	0	0	0	0	0	0	0	0
Bacteria	Acidobacteria	-	Acidobacteria_Gp1	Granulicella_o	Granulicella_f	Granulicella	-	Terracidiphilus_gabretensis_strain_S55_(NR_146368.1)	0.68	0.97	0.0444015	0.0578952	0.0566452	0	0	0	0	0	0	0	0	0
Bacteria	Acidobacteria	-	Acidobacteria_Gp1	Telmatobacter_o	Telmatobacter_f	Telmatobacter	-	Terracidiphilus_gabretensis_strain_S55_(NR_146368.1)	0.58	0.97	0.619009	0.621907	0.672662	0	0	0	0.0138394	0	0	0	0.00176969	0
Bacteria	Acidobacteria	-	Acidobacteria_Gp1	Terriglobus_o	Terriglobus_f	Terriglobus	-	Edaphobacter_dinghuensis_strain_DHF9_(NR_147748.1)	0.55	1	0.0339541	0.0784387	0.0448441	0	0	0	0	0	0	0	0	0
Bacteria	Acidobacteria	-	Acidobacteria_Gp10	Gp10_o	Gp10_f	Gp10	-	Holophaga_sp._oral_clone_CA002_(AF385537)	0.85	0.94	0	0	0	0.093725	0.0869889	0.0854067	0.0813064	0.0768895	0.0715715	0.0802407	0.0814058	0.0721866
Bacteria	Acidobacteria	-	Acidobacteria_Gp10	Gp10_o	Gp10_f	Gp10	-	uncultured_Acidobacteria_bacterium_WCB116_(AY217494)	0.98	0.96	0.00261185	0.00747035	0.00472043	0.129064	0.115985	0.125693	0.0934159	0.114295	0.107357	0.08487	0.107951	0.118263
Bacteria	Acidobacteria	-	Acidobacteria_Gp10	Gp10_o	Gp10_f	Gp10	-	uncultured_Acidobacteriaceae_bacterium_AT-s36_(AY225645)	0.83	0.94	0.00522371	0.00373518	0	0.00153648	0.00207116	0.00322289	0	0	0	0	0	0
Bacteria	Acidobacteria	-	Acidobacteria_Gp10	Gp10_o	Gp10_f	Gp10	-	uncultured_soil_bacterium_ABS-19_(AY289397)	0.83	0.95	0	0	0	0.00307295	0.012427	0.00483434	0.0155693	0.00207809	0.00162663	0.00154309	0.00176969	0.00460766
Bacteria	Acidobacteria	-	Acidobacteria_Gp11	Gp11_o	Gp11_f	Gp11	-	uncultured_Acidobacteria_bacterium_BGB.0067_(EF457395)	1	0.98	0	0	0	0.0583861	0.0724908	0.046732	0.0501678	0.0374057	0.0471721	0.0493789	0.0389332	0.0337895
Bacteria	Acidobacteria	-	Acidobacteria_Gp13	Gp13_o	Gp13_f	Gp13	-	uncultured_Acidobacteria_bacterium_CLs73_(AF529350)	1	0.97	0.0235067	0.0112055	0.00708065	0	0	0	0	0	0	0	0	0
Bacteria	Acidobacteria	-	Acidobacteria_Gp13	Gp13_o	Gp13_f	Gp13	-	uncultured_bacterium_FW59_(AF523978)	1	0.97	0.0208948	0.00747035	0.0188817	0	0	0	0	0	0	0	0	0
Bacteria	Acidobacteria	-	Acidobacteria_Gp13	Gp13_o	Gp13_f	Gp13	-	uncultured_Holophaga_sp._JG37-AG-40_(AJ519370)	0.99	0.97	0.00522371	0.00560276	0.00472043	0	0	0	0	0	0	0	0	0
Bacteria	Acidobacteria	-	Acidobacteria_Gp13	Gp13_o	Gp13_f	Gp13	-	uncultured_Holophaga_sp._JG37-AG-89_(AJ519383)	1	0.97	0.07052	0.0821739	0.0472043	0	0	0	0	0	0	0	0	0
Bacteria	Acidobacteria	-	Acidobacteria_Gp13	Gp13_o	Gp13_f	Gp13	-	unidentified_bacterium_TM1_(X97097)	0.97	0.98	0.0966385	0.0672332	0.0731667	0	0	0	0	0	0	0	0	0
Bacteria	Acidobacteria	-	Acidobacteria_Gp15	Gp15_o	Gp15_f	Gp15	-	uncultured_Acidobacteria_bacterium_R2.0050_(EF457431)	0.97	0.97	0	0	0	0.00153648	0	0	0	0.00207809	0	0	0.00176969	0
Bacteria	Acidobacteria	-	Acidobacteria_Gp15	Gp15_o	Gp15_f	Gp15	-	uncultured_Acidobacteria_bacterium_RP7.0051_(EF457506)	0.96	0.96	0	0	0	0	0.00207116	0	0	0	0.00162663	0	0	0.00307177
Bacteria	Acidobacteria	-	Acidobacteria_Gp15	Gp15_o	Gp15_f	Gp15	-	uncultured_Acidobacteria_bacterium_T15.0096_(EF457365)	1	0.99	0.00783556	0	0	0	0	0	0	0	0	0	0	0
Bacteria	Acidobacteria	-	Acidobacteria_Gp16	Gp16_o	Gp16_f	Gp16	-	uncultured_Acidobacteria_bacterium_R3.0070_(EF457454)	0.9	0.95	1.17011	1.05892	1.25327	0.256591	0.271323	0.294895	0.268138	0.226512	0.276526	0.282386	0.249527	0.291818
Bacteria	Acidobacteria	-	Acidobacteria_Gp16	Gp16_o	Gp16_f	Gp16	-	uncultured_Acidobacteria_bacterium_RP16.0057_(EF457480)	0.73	0.94	0.00261185	0.00186759	0	0.0138283	0.012427	0.014503	0.0069197	0.0187029	0.0162662	0.00462927	0.0123878	0.0107512
Bacteria	Acidobacteria	-	Acidobacteria_Gp16	Gp16_o	Gp16_f	Gp16	-	uncultured_Acidobacteria_bacterium_T15.0065_(EF457359)	0.95	0.96	1.62196	2.04501	1.87165	1.35824	1.19299	1.4503	1.38221	1.21153	1.29154	1.26533	1.25294	1.35465
Bacteria	Acidobacteria	-	Acidobacteria_Gp16	Gp16_o	Gp16_f	Gp16	-	uncultured_Acidobacteria_bacterium_T15.0083_(EF457362)	0.78	0.94	0.491028	0.414605	0.561731	0.118309	0.105629	0.140196	0.143584	0.0914362	0.0943442	0.0925854	0.127418	0.115191
Bacteria	Acidobacteria	-	Acidobacteria_Gp17	Gp17_o	Gp17_f	Gp17	-	agricultural_soil_bacterium_SC-I-8_(AJ252612)	1	0.98	0	0	0	0.0906521	0.0724908	0.0982983	0.0882261	0.0997486	0.0845845	0.0879562	0.0973331	0.102904
Bacteria	Acidobacteria	-	Acidobacteria_Gp17	Gp17_o	Gp17_f	Gp17	-	uncultured_Acidobacteria_bacterium_BGB.0013_(EF457389)	0.97	0.96	0	0	0	0.10909	0.0890601	0.107967	0.129744	0.122608	0.104104	0.103387	0.143345	0.132086
Bacteria	Acidobacteria	-	Acidobacteria_Gp17	Gp17_o	Gp17_f	Gp17	-	uncultured_Acidobacteria_bacterium_D13.0051_(EF457340)	1	0.97	0.00522371	0.00560276	0.00236022	0.0138283	0.0227828	0.0273946	0.0363284	0.0249371	0.0227727	0.0200602	0.0159272	0.0215024
Bacteria	Acidobacteria	-	Acidobacteria_Gp17	Gp17_o	Gp17_f	Gp17	-	uncultured_Acidobacteria_bacterium_R2.0023_(EF457425)	1	0.97	0.0339541	0.0504249	0.0354032	0.0783603	0.0994159	0.106356	0.114175	0.0935143	0.112237	0.120361	0.123878	0.102904
Bacteria	Acidobacteria	-	Acidobacteria_Gp17	Gp17_o	Gp17_f	Gp17	-	uncultured_Acidobacteria_bacterium_R3.0011_(EF457442)	0.98	0.96	0	0	0	0.00153648	0.00207116	0	0.00172992	0.00623428	0.00162663	0.00308618	0.00176969	0.00153589
Bacteria	Acidobacteria	-	Acidobacteria_Gp17	Gp17_o	Gp17_f	Gp17	-	uncultured_Acidobacteria_bacterium_RP16.0042_(EF457475)	1	0.99	0.00522371	0.0149407	0.00236022	0.278102	0.275465	0.373856	0.266408	0.347042	0.279779	0.297817	0.279611	0.336359
Bacteria	Acidobacteria	-	Acidobacteria_Gp17	Gp17_o	Gp17_f	Gp17	-	uncultured_Acidobacteria_bacterium_RP16.0063_(EF457484)	1	0.96	0	0.00186759	0	0	0.00207116	0	0.00172992	0	0.00162663	0	0	0
Bacteria	Acidobacteria	-	Acidobacteria_Gp17	Gp17_o	Gp17_f	Gp17	-	uncultured_Acidobacteria_bacterium_RP16.0083_(EF457488)	0.99	0.97	0.00261185	0.00186759	0.00472043	0.543912	0.437016	0.72354	0.529357	0.509133	0.50588	0.439781	0.470738	0.539096
Bacteria	Acidobacteria	-	Acidobacteria_Gp17	Gp17_o	Gp17_f	Gp17	-	uncultured_Acidobacteria_bacterium_T10.0014_(EF457301)	1	0.96	0.0235067	0.0186759	0.0118011	0.00460943	0.00828466	0.00966869	0.0172992	0.00831238	0.00813312	0.00308618	0.00707877	0.00921532
Bacteria	Acidobacteria	-	Acidobacteria_Gp17	Gp17_o	Gp17_f	Gp17	-	uncultured_Acidobacteria_bacterium_T10.0015_(EF457302)	0.99	0.97	0	0	0	0.0783603	0.0973448	0.130527	0.0864962	0.103905	0.0943442	0.0709822	0.0672483	0.0921532
Bacteria	Acidobacteria	-	Acidobacteria_Gp17	Gp17_o	Gp17_f	Gp17	-	uncultured_Acidobacteria_bacterium_T10.0063_(EF457317)	1	0.96	0	0	0	0	0.00207116	0.00322289	0.00345985	0	0.00487987	0	0.00176969	0.00153589
Bacteria	Acidobacteria	-	Acidobacteria_Gp17	Gp17_o	Gp17_f	Gp17	-	uncultured_Acidobacteria_bacterium_T10.0080_(EF457320)	0.98	0.97	0	0	0	0.00921886	0.00828466	0.00644579	0.00518977	0.00831238	0.0065065	0.00771545	0.0106182	0.00614354
Bacteria	Acidobacteria	-	Acidobacteria_Gp17	Gp17_o	Gp17_f	Gp17	-	uncultured_bacterium_CCU21_(AF485788)	1	0.99	0.107086	0.117658	0.0519248	0.0875791	0.0890601	0.124081	0.0968758	0.108061	0.0959709	0.0910424	0.100872	0.13055
Bacteria	Acidobacteria	-	Acidobacteria_Gp17	Gp17_o	Gp17_f	Gp17	-	uncultured_bacterium_oc39_(AY491582)	1	0.97	0	0.00186759	0	0.13521	0.120128	0.164368	0.147044	0.139232	0.141516	0.118818	0.153963	0.132086
Bacteria	Acidobacteria	-	Acidobacteria_Gp17	Gp17_o	Gp17_f	Gp17	-	uncultured_Holophaga_sp._JG37-AG-29_(AJ519367)	0.99	0.98	0	0	0	0.0460943	0.0455656	0.0564007	0.044978	0.0374057	0.0487987	0.0308618	0.0442423	0.0491484
Bacteria	Acidobacteria	-	Acidobacteria_Gp18	Gp18_o	Gp18_f	Gp18	-	uncultured_Acidobacteria_bacterium_5g10_(AY177760)	1	0.97	0	0	0	0	0	0	0.00172992	0.00207809	0.00162663	0.00308618	0.00530908	0.00307177
Bacteria	Acidobacteria	-	Acidobacteria_Gp18	Gp18_o	Gp18_f	Gp18	-	uncultured_bacterium_FW32_(AF523992)	1	0.96	0.00261185	0	0	0.032266	0.037281	0.0241717	0.0501678	0.0727333	0.0536786	0.0493789	0.0902543	0.0506842
Bacteria	Acidobacteria	-	Acidobacteria_Gp19	Gp19_o	Gp19_f	Gp19	-	uncultured_Acidobacteria_bacterium_RP7.0080_(EF457508)	1	0.97	0	0	0	0.00307295	0.00207116	0.00966869	0.00518977	0	0.00325325	0.00617236	0	0.00307177
Bacteria	Acidobacteria	-	Acidobacteria_Gp2	Gp2_o	Gp2_f	Gp2	-	uncultured_Acidobacteria_bacterium_CLi114_(AF529322)	0.99	0.95	0.0104474	0.0186759	0.0259624	0	0	0	0	0	0	0	0	0
Bacteria	Acidobacteria	-	Acidobacteria_Gp2	Gp2_o	Gp2_f	Gp2	-	uncultured_Acidobacteria_bacterium_JG36-GS-126_(AJ582044)	1	0.98	0.185442	0.171818	0.169936	0	0	0	0.0207591	0	0	0	0	0
Bacteria	Acidobacteria	-	Acidobacteria_Gp2	Gp2_o	Gp2_f	Gp2	-	uncultured_Acidobacteria_bacterium_YNPRH2B_(AF465650)	1	0.97	1.34249	1.02717	1.50582	0	0	0	0.00172992	0	0	0	0.00176969	0.00153589
Bacteria	Acidobacteria	-	Acidobacteria_Gp2	Gp2_o	Gp2_f	Gp2	-	uncultured_bacterium_DA052_(Y07646)	1	0.97	0.133204	0.169951	0.132172	0	0	0	0.0103795	0	0	0	0	0
Bacteria	Acidobacteria	-	Acidobacteria_Gp2	Gp2_o	Gp2_f	Gp2	-	uncultured_bacterium_JG30-KF-AS19_(AJ536884)	1	0.97	0.229843	0.183024	0.21478	0.029193	0.0393521	0.0209488	0.0172992	0.0270152	0.0309059	0.0324049	0.0212363	0.0291818
Bacteria	Acidobacteria	-	Acidobacteria_Gp2	Gp2_o	Gp2_f	Gp2	-	uncultured_bacterium_KF/GS-JG36-31_(AJ295657)	0.99	0.95	0.269021	0.220375	0.342231	0	0	0	0	0	0	0	0	0
Bacteria	Acidobacteria	-	Acidobacteria_Gp2	Gp2_o	Gp2_f	Gp2	-	uncultured_eubacterium_WD298_(AJ292590)	1	0.97	1.88837	1.13176	1.43973	0	0	0.00161145	0.0121095	0	0	0	0	0
Bacteria	Acidobacteria	-	Acidobacteria_Gp2	Gp2_o	Gp2_f	Gp2	-	uncultured_Holophaga_sp._JG30-KF-C37_(AJ536864)	1	0.97	0.193277	0.168083	0.148694	0	0.00207116	0	0.00518977	0	0	0	0	0
Bacteria	Acidobacteria	-	Acidobacteria_Gp20	Gp20_o	Gp20_f	Gp20	-	uncultured_Acidobacteria_bacterium_RP16.0021_(EF457469)	1	0.99	0	0	0	0.00307295	0.00414233	0.00483434	0	0	0.00162663	0.00154309	0.00176969	0
Bacteria	Acidobacteria	-	Acidobacteria_Gp20	Gp20_o	Gp20_f	Gp20	-	uncultured_Acidobacteria_bacterium_RP16.0031_(EF457471)	1	0.97	0	0	0	0.00153648	0	0.00161145	0.00518977	0.00207809	0	0	0.00353938	0.00307177
Bacteria	Acidobacteria	-	Acidobacteria_Gp22	Gp22_o	Gp22_f	Gp22	-	uncultured_Acidobacteria_bacterium_RB25_(Z95718)	1	0.96	0.0470133	0.0410869	0.0377635	0.124455	0.165693	0.146642	0.136664	0.168326	0.112237	0.12499	0.1168	0.115191
Bacteria	Acidobacteria	-	Acidobacteria_Gp22	Gp22_o	Gp22_f	Gp22	-	uncultured_Acidobacteriaceae_bacterium_AT-s3-24_(AY225641)	0.89	0.94	0	0	0	0.0061459	0.0144982	0.00644579	0.0103795	0.0145467	0.013013	0.0200602	0.00353938	0.0122871
Bacteria	Acidobacteria	-	Acidobacteria_Gp22	Gp22_o	Gp22_f	Gp22	-	uncultured_Acidobacteriaceae_bacterium_AT-s3-56_(AY225651)	0.9	0.95	0	0	0	0.029193	0.0414233	0.0402862	0.0345985	0.0207809	0.0211461	0.0262325	0.0212363	0.0291818
Bacteria	Acidobacteria	-	Acidobacteria_Gp22	Gp22_o	Gp22_f	Gp22	-	uncultured_bacterium_B141_(AY375053)	1	0.94	0	0	0	0.00460943	0.00828466	0.00644579	0.00518977	0.00623428	0.0146396	0.00308618	0.00176969	0.00307177
Bacteria	Acidobacteria	-	Acidobacteria_Gp22	Gp22_o	Gp22_f	Gp22	-	uncultured_Holophaga/Acidobacterium_Sva0515_(AJ241004)	0.93	0.93	0	0	0	0.0199742	0.0289963	0.0306175	0.0242189	0.0374057	0.0357857	0.0277756	0.0159272	0.0261101
Bacteria	Acidobacteria	-	Acidobacteria_Gp25	Gp25_o	Gp25_f	Gp25	-	uncultured_soil_bacterium_S035_(AF507710)	0.95	0.92	0.07052	0.0877766	0.0660861	0	0	0.00161145	0.00345985	0.00207809	0.00162663	0	0	0.00307177
Bacteria	Acidobacteria	-	Acidobacteria_Gp3	-	-	-	-	uncultured_Acidobacteria_bacterium_RP16.0017_(EF457466)	0.81	0.93	0	0	0	0	0	0.00161145	0.00345985	0.00831238	0.00487987	0.00154309	0.00353938	0
Bacteria	Acidobacteria	-	Acidobacteria_Gp3	-	-	-	-	uncultured_bacterium_PK34_(AY555784)	0.96	0.94	0	0	0	0.0153648	0.0227828	0.0290061	0.0259489	0.0187029	0.0146396	0.0185171	0.0265454	0.0261101
Bacteria	Acidobacteria	-	Acidobacteria_Gp3	-	-	-	-	uncultured_eubacterium_WD254_(AJ292582)	0.91	0.93	0	0	0	0.00307295	0.0062135	0.00161145	0.00345985	0.00207809	0.00325325	0.00462927	0.00176969	0.0107512
Bacteria	Acidobacteria	-	Acidobacteria_Gp3	Bryobacter_o	Bryobacter_f	Bryobacter	-	Bryobacter_aggregatus_(T)_type_strain:_MPL3_(AM162405)	1	0.98	0	0	0	0.00307295	0.00414233	0.00322289	0.00345985	0.00207809	0.00325325	0	0.00353938	0.00614354
Bacteria	Acidobacteria	-	Acidobacteria_Gp3	Gp3_o	Gp3_f	Gp3	-	Candidatus_Solibacter_usitatus_Ellin6076_(CP000473)	0.78	0.96	0.300363	0.265197	0.297387	0.0138283	0.00414233	0.00966869	0.0103795	0.00623428	0.00975975	0.0123447	0.0123878	0.00767943
Bacteria	Acidobacteria	-	Acidobacteria_Gp3	Gp3_o	Gp3_f	Gp3	-	uncultured_Acidobacteria_bacterium_BGA.0017_(EF457378)	0.99	0.96	0.0261185	0.0261462	0.0212419	0.0184377	0.00828466	0.014503	0.022489	0.0166248	0.0211461	0.0231464	0.0141575	0.0245742
Bacteria	Acidobacteria	-	Acidobacteria_Gp3	Gp3_o	Gp3_f	Gp3	-	uncultured_Acidobacteria_bacterium_FTL227_(AF529104)	0.94	0.96	0.760049	0.733962	0.835517	0.113699	0.109772	0.117636	0.167803	0.101827	0.113864	0.146594	0.104412	0.093689
Bacteria	Acidobacteria	-	Acidobacteria_Gp3	Gp3_o	Gp3_f	Gp3	-	uncultured_Acidobacteria_bacterium_RP16.0009_(EF457462)	0.93	0.97	0	0	0	0.00921886	0.0165693	0	0.00518977	0.00831238	0.0065065	0.0138878	0.00353938	0.00921532
Bacteria	Acidobacteria	-	Acidobacteria_Gp3	Gp3_o	Gp3_f	Gp3	-	uncultured_Acidobacteria_bacterium_RP16.0019_(EF457467)	0.99	0.97	0.0287304	0.0280138	0.0141613	0.0368754	0.0289963	0.0273946	0.0605473	0.0394838	0.0341591	0.0293187	0.0389332	0.0491484
Bacteria	Acidobacteria	-	Acidobacteria_Gp3	Gp3_o	Gp3_f	Gp3	-	uncultured_Acidobacteria_bacterium_RP16.0020_(EF457468)	1	0.97	0	0	0	0.00768238	0.00414233	0.00161145	0.00172992	0	0.00162663	0.00154309	0	0.00153589
Bacteria	Acidobacteria	-	Acidobacteria_Gp3	Gp3_o	Gp3_f	Gp3	-	uncultured_Acidobacteria_bacterium_RP16.0060_(EF457482)	0.84	0.95	0	0	0	0	0.00207116	0.00322289	0	0.00415619	0.00162663	0.00154309	0.00530908	0.00153589
Bacteria	Acidobacteria	-	Acidobacteria_Gp3	Gp3_o	Gp3_f	Gp3	-	uncultured_Acidobacteria_bacterium_RP16.0071_(EF457486)	0.76	0.96	0	0	0	0.00460943	0.00207116	0.00483434	0.00172992	0.00415619	0.00162663	0.00154309	0.00176969	0.00153589
Bacteria	Acidobacteria	-	Acidobacteria_Gp3	Gp3_o	Gp3_f	Gp3	-	uncultured_Acidobacteria_bacterium_T15.0035_(EF457353)	0.95	0.96	0.373495	0.407134	0.379995	0.00768238	0.00828466	0.00966869	0.0484379	0.0124686	0.0113864	0.0123447	0.00353938	0.0153589
Bacteria	Acidobacteria	-	Acidobacteria_Gp3	Gp3_o	Gp3_f	Gp3	-	uncultured_Acidobacteria_bacterium_T15.0072_(EF457360)	1	0.97	0.00783556	0.0373518	0.0236022	0.0414848	0.0393521	0.0290061	0.0501678	0.0311714	0.0243994	0.0385773	0.0247757	0.0307177
Bacteria	Acidobacteria	-	Acidobacteria_Gp3	Gp3_o	Gp3_f	Gp3	-	uncultured_bacterium_130ds10_(AY212581)	0.88	0.95	0.00261185	0.00560276	0.00236022	0.00307295	0	0.00322289	0	0	0	0.00154309	0	0
Bacteria	Acidobacteria	-	Acidobacteria_Gp3	Gp3_o	Gp3_f	Gp3	-	uncultured_bacterium_B27_(AF407719)	0.9	0.96	0.143652	0.143804	0.146333	0	0	0.00161145	0	0	0.00162663	0	0	0.00307177
Bacteria	Acidobacteria	-	Acidobacteria_Gp3	Gp3_o	Gp3_f	Gp3	-	uncultured_bacterium_GOUTB8_(AY050595)	0.92	0.94	0.0130593	0.00560276	0.00236022	0.00153648	0.00828466	0.00322289	0.00345985	0.00831238	0	0.00308618	0.00176969	0.00460766
Bacteria	Acidobacteria	-	Acidobacteria_Gp3	Gp3_o	Gp3_f	Gp3	-	uncultured_bacterium_PK85_(AY555795)	0.95	0.95	0.135816	0.102717	0.0991291	0.0107553	0.00207116	0.0161145	0.0172992	0.00623428	0.00975975	0.00925854	0.0159272	0.00767943
Bacteria	Acidobacteria	-	Acidobacteria_Gp3	Gp3_o	Gp3_f	Gp3	-	uncultured_eubacterium_WD205_(AJ292571)	0.63	0.95	0.0679082	0.0541601	0.0613656	0	0	0	0.0069197	0	0	0	0	0
Bacteria	Acidobacteria	-	Acidobacteria_Gp3	Gp3_o	Gp3_f	Gp3	-	uncultured_eubacterium_WD254_(AJ292582)	0.87	0.95	0.0208948	0.0186759	0.00944086	0.0845062	0.140839	0.138585	0.0882261	0.105983	0.0748247	0.0802407	0.0902543	0.0829378
Bacteria	Acidobacteria	-	Acidobacteria_Gp3	Gp3_o	Gp3_f	Gp3	-	uncultured_Holophaga_sp._JG37-AG-109_(AJ519386)	1	0.97	0.305587	0.257727	0.361113	0	0.00207116	0.00161145	0.00518977	0	0	0	0	0
Bacteria	Acidobacteria	-	Acidobacteria_Gp3	Gp3_o	Gp3_f	Gp3	-	uncultured_soil_bacterium_1526_(AY493923)	0.83	0.96	0	0	0	0.00307295	0.0062135	0.0112801	0.0069197	0.00831238	0.00487987	0.00154309	0.00353938	0.00153589
Bacteria	Acidobacteria	-	Acidobacteria_Gp3	Gp3_o	Gp3_f	Gp3	-	uncultured_soil_bacterium_445_(AY493922)	0.78	0.94	0	0	0	0	0	0	0.00864962	0	0	0	0	0
Bacteria	Acidobacteria	-	Acidobacteria_Gp3	Paludibaculum_o	Paludibaculum_f	Paludibaculum	-	Acidobacteria_bacterium_P105_(KJ461654)	0.89	0.96	0.00261185	0.00560276	0.00472043	0.0445578	0.0414233	0.0515663	0.044978	0.0457181	0.0341591	0.0478358	0.069018	0.0476125
Bacteria	Acidobacteria	-	Acidobacteria_Gp3	Solibacter_o	Solibacter_f	Candidatus Solibacter	-	Candidatus_Solibacter_usitatus_Ellin6076_(CP000473)	0.74	0.97	1.24585	1.22327	1.37837	0.093725	0.0828466	0.0902411	0.153963	0.0893581	0.102477	0.0910424	0.0725574	0.0798661
Bacteria	Acidobacteria	-	Acidobacteria_Gp3	Solibacter_o	Solibacter_f	Candidatus Solibacter	-	uncultured_Acidobacteria_bacterium_RP16.0060_(EF457482)	0.67	0.92	0	0	0	0.0061459	0.00414233	0.00322289	0	0.00415619	0	0.00154309	0.00353938	0.00767943
Bacteria	Acidobacteria	-	Acidobacteria_Gp3	Solibacter_o	Solibacter_f	Candidatus Solibacter	-	uncultured_eubacterium_WD205_(AJ292571)	0.52	0.96	0.316034	0.20917	0.318629	0	0	0	0.00172992	0	0	0	0	0
Bacteria	Acidobacteria	-	Acidobacteria_Gp3	Solibacter_o	Solibacter_f	Candidatus Solibacter	-	uncultured_eubacterium_WD254_(AJ292582)	0.52	0.95	0.00261185	0	0	0.0199742	0.0207117	0.0225603	0.0069197	0.022859	0.00813312	0.0123447	0.0194666	0.013823
Bacteria	Acidobacteria	-	Acidobacteria_Gp4	-	-	-	-	Stenotrophobacter_terrae_strain_Ac_28_D10_(NR_146023.1)	1	0.94	0.018283	0.0168083	0.0188817	0	0	0	0.0138394	0.00207809	0.00162663	0	0	0.00307177
Bacteria	Acidobacteria	-	Acidobacteria_Gp4	Aridibacter_o	Aridibacter_f	Aridibacter	-	Stenotrophobacter_namibiensis_strain_Ac_17_F2_(NR_146021.1)	0.75	0.97	0.00261185	0	0	0.0476308	0.0414233	0.0580121	0.0588174	0.0477962	0.0553052	0.0663529	0.0619392	0.0691149
Bacteria	Acidobacteria	-	Acidobacteria_Gp4	Aridibacter_o	Aridibacter_f	Aridibacter	-	Stenotrophobacter_terrae_strain_Ac_28_D10_(NR_146023.1)	0.72	0.96	0.0156711	0.0168083	0.0118011	0.268883	0.28375	0.246552	0.247379	0.297168	0.296046	0.324049	0.323854	0.282603
Bacteria	Acidobacteria	-	Acidobacteria_Gp4	Aridibacter_o	Aridibacter_f	Aridibacter	-	Tellurimicrobium_multivorans_strain_Ac_18_E7_(NR_146026.1)	0.83	0.98	0	0	0.00708065	0.00153648	0.00207116	0.00161145	0.0484379	0.00207809	0.00162663	0.00154309	0.00176969	0
Bacteria	Acidobacteria	-	Acidobacteria_Gp4	Aridibacter_o	Aridibacter_f	Aridibacter	-	uncultured_Acidobacteria_bacterium_RP16.0059_(EF457481)	0.75	0.97	0	0	0	0.00307295	0.0062135	0.00322289	0	0.00207809	0.00487987	0.00308618	0.00353938	0.00153589
Bacteria	Acidobacteria	-	Acidobacteria_Gp4	Blastocatella_o	Blastocatella_f	Blastocatella	-	Blastocatella_fastidiosa_(T)_A2-16_(JQ309130)	0.82	0.97	0	0	0	0.00460943	0	0	0	0	0.00487987	0.00462927	0.00176969	0
Bacteria	Acidobacteria	-	Acidobacteria_Gp4	Blastocatella_o	Blastocatella_f	Blastocatella	-	Stenotrophobacter_terrae_strain_Ac_28_D10_(NR_146023.1)	0.51	0.98	0.00522371	0.00933794	0	0.45326	0.478439	0.427034	0.385773	0.488352	0.481481	0.512306	0.511441	0.483804
Bacteria	Acidobacteria	-	Acidobacteria_Gp4	Gp4_o	Gp4_f	Gp4	-	Stenotrophobacter_terrae_strain_Ac_28_D10_(NR_146023.1)	0.72	0.95	0.0235067	0.0149407	0.0212419	0.00460943	0.0103558	0.00161145	0.00864962	0.0103905	0.0065065	0.00771545	0.00884846	0.00767943
Bacteria	Acidobacteria	-	Acidobacteria_Gp4	Gp4_o	Gp4_f	Gp4	-	uncultivated_soil_bacterium_clone_S023_(AF013550)	1	0.98	0.018283	0.0168083	0.0212419	0.0061459	0.0103558	0.00966869	0.0172992	0.00415619	0.00487987	0.00771545	0.0159272	0.00153589
Bacteria	Acidobacteria	-	Acidobacteria_Gp4	Gp4_o	Gp4_f	Gp4	-	uncultivated_soil_bacterium_clone_S027_(AF013554)	1	0.97	0.0104474	0.00560276	0.00708065	0	0	0	0	0	0	0	0	0
Bacteria	Acidobacteria	-	Acidobacteria_Gp4	Gp4_o	Gp4_f	Gp4	-	uncultured_Acidobacteria_bacterium_11-24_(Z95708)	0.95	0.98	0	0	0	0.172085	0.14291	0.116024	0.114175	0.207809	0.159409	0.145051	0.138036	0.159732
Bacteria	Acidobacteria	-	Acidobacteria_Gp4	Gp4_o	Gp4_f	Gp4	-	uncultured_Acidobacteria_bacterium_46h5_(AY281358)	1	0.98	0	0	0.00236022	0.032266	0.0289963	0.014503	0.0726568	0.0249371	0.0439189	0.0262325	0.0283151	0.0184306
Bacteria	Acidobacteria	-	Acidobacteria_Gp4	Gp4_o	Gp4_f	Gp4	-	uncultured_Acidobacteria_bacterium_BGA.0029_(EF457381)	0.88	0.97	0	0	0	0	0.00414233	0.00805724	0.00172992	0.00415619	0.00487987	0.0108016	0.00176969	0.00767943
Bacteria	Acidobacteria	-	Acidobacteria_Gp4	Gp4_o	Gp4_f	Gp4	-	uncultured_Acidobacteria_bacterium_BGC.0038_(EF457407)	1	0.99	0	0	0	0.00153648	0.00207116	0.00483434	0.00345985	0.00415619	0.0065065	0.00462927	0.00353938	0.00153589
Bacteria	Acidobacteria	-	Acidobacteria_Gp4	Gp4_o	Gp4_f	Gp4	-	uncultured_Acidobacteria_bacterium_RB30_(Z95720)	1	0.98	0.00522371	0.0186759	0.0188817	0.0307295	0.0310675	0.0402862	0.044978	0.0290933	0.0341591	0.0354911	0.023006	0.0245742
Bacteria	Acidobacteria	-	Acidobacteria_Gp4	Gp4_o	Gp4_f	Gp4	-	uncultured_Acidobacteria_bacterium_RP7.0050_(EF457505)	0.95	0.96	0.0104474	0.00186759	0	0	0	0	0.00172992	0	0	0	0	0
Bacteria	Acidobacteria	-	Acidobacteria_Gp4	Gp4_o	Gp4_f	Gp4	-	uncultured_Acidobacteria_bacterium_RP7.0079_(EF457507)	1	0.99	0	0	0	0.0368754	0.0476368	0.0547892	0.0553576	0.0477962	0.0406656	0.0416635	0.0442423	0.0245742
Bacteria	Acidobacteria	-	Acidobacteria_Gp4	Gp4_o	Gp4_f	Gp4	-	uncultured_bacterium_PK294_(AY555800)	0.94	0.93	0	0	0	0.00460943	0.00414233	0.00644579	0.00518977	0.00415619	0.00325325	0.00308618	0.00176969	0.00460766
Bacteria	Acidobacteria	-	Acidobacteria_Gp4	Gp4_o	Gp4_f	Gp4	-	uncultured_soil_bacterium_7-1_(AY326530)	0.87	0.93	0.00261185	0	0	0.0952615	0.0704196	0.0741266	0.100336	0.110139	0.131757	0.0709822	0.0884846	0.093689
Bacteria	Acidobacteria	-	Acidobacteria_Gp4	Gp4_o	Gp4_f	Gp4	-	uncultured_soil_bacterium_DS-100_(AY289375)	0.67	0.95	0	0	0	0.0414848	0.0517791	0.0225603	0.0588174	0.04364	0.0439189	0.0555513	0.0530908	0.0583637
Bacteria	Acidobacteria	-	Acidobacteria_Gp5	Gp5_o	Gp5_f	Gp5	-	uncultured_Acidobacteria_bacterium_11-14_(Z95707)	0.99	0.96	0.0208948	0.0242786	0.00944086	0.0307295	0.0310675	0.0257832	0.0328686	0.0124686	0.0243994	0.016974	0.0123878	0.0107512
Bacteria	Acidobacteria	-	Acidobacteria_Gp5	Gp5_o	Gp5_f	Gp5	-	uncultured_Acidobacteria_bacterium_32-21_(Z95714)	0.99	0.98	0.00261185	0	0	0.136746	0.130483	0.109578	0.138394	0.128842	0.091091	0.0802407	0.139806	0.125943
Bacteria	Acidobacteria	-	Acidobacteria_Gp5	Gp5_o	Gp5_f	Gp5	-	uncultured_Acidobacteria_bacterium_BGA.0005_(EF457376)	1	0.99	0.018283	0.0149407	0.00472043	0.00153648	0	0.00161145	0.00864962	0.00207809	0.00325325	0	0	0
Bacteria	Acidobacteria	-	Acidobacteria_Gp5	Gp5_o	Gp5_f	Gp5	-	uncultured_Acidobacteria_bacterium_BGC.0048_(EF457409)	1	1	0	0	0	0	0	0	0.00518977	0	0	0	0	0
Bacteria	Acidobacteria	-	Acidobacteria_Gp5	Gp5_o	Gp5_f	Gp5	-	uncultured_Acidobacteria_bacterium_D13.0001_(EF457325)	1	0.97	0.00261185	0.00747035	0.00236022	0.0537767	0.0662773	0.0290061	0.0345985	0.0374057	0.0309059	0.0324049	0.0424726	0.0368613
Bacteria	Acidobacteria	-	Acidobacteria_Gp5	Gp5_o	Gp5_f	Gp5	-	uncultured_soil_bacterium_291-1_(AY326575)	0.98	0.96	0	0	0	0.0307295	0.0227828	0.0128916	0.0172992	0.00623428	0.0195195	0.0138878	0.0212363	0.0199665
Bacteria	Acidobacteria	-	Acidobacteria_Gp6	Gp6_o	Gp6_f	Gp6	-	uncultivated_soil_bacterium_clone_S125_(AF013567)	0.97	0.96	0	0	0	0.149038	0.176049	0.148253	0.117635	0.128842	0.14477	0.16974	0.194666	0.175091
Bacteria	Acidobacteria	-	Acidobacteria_Gp6	Gp6_o	Gp6_f	Gp6	-	uncultured_Acidobacteria_bacterium_32-10_(Z95710)	1	0.98	0.0548489	0.0448221	0.033043	0.29654	0.387308	0.302952	0.318306	0.384448	0.338338	0.3796	0.407029	0.362469
Bacteria	Acidobacteria	-	Acidobacteria_Gp6	Gp6_o	Gp6_f	Gp6	-	uncultured_Acidobacteria_bacterium_BGA.0069_(EF457385)	1	0.97	0	0	0	0.0184377	0.0227828	0.0273946	0.0242189	0.0103905	0.026026	0.0262325	0.0212363	0.0552919
Bacteria	Acidobacteria	-	Acidobacteria_Gp6	Gp6_o	Gp6_f	Gp6	-	uncultured_Acidobacteria_bacterium_BGA.0095_(EF457387)	1	0.98	0	0	0	0.319587	0.37281	0.307787	0.328686	0.426009	0.326952	0.311704	0.412338	0.360933
Bacteria	Acidobacteria	-	Acidobacteria_Gp6	Gp6_o	Gp6_f	Gp6	-	uncultured_Acidobacteria_bacterium_BGC.0035_(EF457406)	1	1	0	0.00373518	0	0.10448	0.0869889	0.0773495	0.0813064	0.122608	0.128503	0.0941285	0.111491	0.110584
Bacteria	Acidobacteria	-	Acidobacteria_Gp6	Gp6_o	Gp6_f	Gp6	-	uncultured_Acidobacteria_bacterium_BGC.0090_(EF457417)	1	0.98	0.0548489	0.0522925	0.0377635	1.29679	1.29034	1.16024	1.04833	1.29673	1.19557	1.27151	1.31488	1.37615
Bacteria	Acidobacteria	-	Acidobacteria_Gp6	Gp6_o	Gp6_f	Gp6	-	uncultured_Acidobacteria_bacterium_D13.0011_(EF457329)	1	0.96	0	0.00186759	0	0.436359	0.478439	0.398028	0.314846	0.469649	0.447322	0.44441	0.472508	0.474589
Bacteria	Acidobacteria	-	Acidobacteria_Gp6	Gp6_o	Gp6_f	Gp6	-	uncultured_Acidobacteria_bacterium_ii3-15_(Z95725)	1	1	0.00261185	0.00186759	0.00472043	1.49499	1.659	1.64368	1.27668	1.65416	1.66892	1.58321	1.5591	1.90296
Bacteria	Acidobacteria	-	Acidobacteria_Gp6	Gp6_o	Gp6_f	Gp6	-	uncultured_Acidobacteria_bacterium_ii3-7_(Z95727)	0.96	0.97	0.0235067	0.0224111	0.0165215	0.852744	1.05008	0.944308	0.845933	1.04113	0.883257	0.89345	0.936167	0.976823
Bacteria	Acidobacteria	-	Acidobacteria_Gp6	Gp6_o	Gp6_f	Gp6	-	uncultured_Acidobacteria_bacterium_iii1-15_(Z95728)	1	0.99	0	0	0	0.0153648	0.024854	0.00805724	0.134934	0.00623428	0.0146396	0.0108016	0.0300848	0.0168947
Bacteria	Acidobacteria	-	Acidobacteria_Gp6	Gp6_o	Gp6_f	Gp6	-	uncultured_Acidobacteria_bacterium_mb1228_(Z95733)	0.96	0.97	0.0156711	0.00560276	0.00708065	1.75158	1.80813	1.87089	1.79912	2.00744	2.17154	1.92423	2.09355	2.04734
Bacteria	Acidobacteria	-	Acidobacteria_Gp6	Gp6_o	Gp6_f	Gp6	-	uncultured_Acidobacteria_bacterium_R2.0041_(EF457429)	1	0.98	0	0	0	0.00460943	0.024854	0.014503	0.0069197	0.0145467	0.00487987	0.00308618	0.00707877	0.00767943
Bacteria	Acidobacteria	-	Acidobacteria_Gp6	Gp6_o	Gp6_f	Gp6	-	uncultured_Acidobacteria_bacterium_R3.0038_(EF457446)	0.96	0.97	0.143652	0.151275	0.0826076	0.382583	0.445301	0.427034	0.439401	0.461337	0.414789	0.390402	0.428266	0.42544
Bacteria	Acidobacteria	-	Acidobacteria_Gp6	Gp6_o	Gp6_f	Gp6	-	uncultured_Acidobacteria_bacterium_R3.0090_(EF457459)	1	0.97	0.138428	0.11579	0.0731667	0	0	0.00161145	0.0259489	0	0	0	0.00176969	0
Bacteria	Acidobacteria	-	Acidobacteria_Gp6	Gp6_o	Gp6_f	Gp6	-	uncultured_Acidobacteria_bacterium_RB27_(Z95719)	0.96	0.97	0	0	0.00236022	0.517792	0.441158	0.465708	0.442861	0.52368	0.406656	0.408919	0.45835	0.469981
Bacteria	Acidobacteria	-	Acidobacteria_Gp6	Gp6_o	Gp6_f	Gp6	-	uncultured_Acidobacteria_bacterium_RB40_(Z95721)	0.99	0.96	0.0287304	0.0373518	0.0141613	0	0.00414233	0	0.0294087	0	0	0.00154309	0	0
Bacteria	Acidobacteria	-	Acidobacteria_Gp6	Gp6_o	Gp6_f	Gp6	-	uncultured_Acidobacteria_bacterium_RP16.0045_(EF457477)	0.84	0.96	0	0	0	0.201278	0.169836	0.203042	0.186832	0.232747	0.263513	0.240722	0.245987	0.264172
Bacteria	Acidobacteria	-	Acidobacteria_Gp6	Gp6_o	Gp6_f	Gp6	-	uncultured_Acidobacteria_bacterium_RP16.0070_(EF457485)	0.9	0.95	0	0	0	0.0107553	0.0144982	0.00966869	0.0207591	0.0145467	0.0211461	0.0138878	0.0106182	0.0245742
Bacteria	Acidobacteria	-	Acidobacteria_Gp6	Gp6_o	Gp6_f	Gp6	-	uncultured_Acidobacteria_bacterium_RP7.0025_(EF457499)	1	1	2.06336	2.29153	1.4893	3.46475	3.79645	2.97957	3.4685	3.90682	3.43218	3.55374	3.76591	3.93801
Bacteria	Acidobacteria	-	Acidobacteria_Gp6	Gp6_o	Gp6_f	Gp6	-	uncultured_Acidobacteria_bacterium_T10.0032_(EF457308)	1	0.97	0.274245	0.343636	0.200618	2.17104	2.24721	2.13356	2.01017	2.39189	2.33258	2.09552	2.26344	2.41134
Bacteria	Acidobacteria	-	Acidobacteria_Gp6	Gp6_o	Gp6_f	Gp6	-	uncultured_Acidobacteria_bacterium_T10.0081_(EF457321)	0.97	0.97	0.242902	0.257727	0.188817	0.0353389	0.0476368	0.0354519	0.0588174	0.0457181	0.0536786	0.0354911	0.0353938	0.0476125
Bacteria	Acidobacteria	-	Acidobacteria_Gp6	Gp6_o	Gp6_f	Gp6	-	uncultured_Acidobacteria_bacterium_T15.0041_(EF457355)	0.99	0.97	0.608562	0.431413	0.43664	1.16158	1.21577	1.17313	1.19019	1.28426	1.16466	1.09405	1.18746	1.26864
Bacteria	Acidobacteria	-	Acidobacteria_Gp6	Gp6_o	Gp6_f	Gp6	-	uncultured_bacterium_a13114_(AY102321)	0.99	0.97	0.0417896	0.0597628	0.0495645	0.242763	0.234042	0.248163	0.271598	0.220278	0.239114	0.293187	0.217672	0.271852
Bacteria	Acidobacteria	-	Acidobacteria_Gp6	Gp6_o	Gp6_f	Gp6	-	uncultured_bacterium_DA008_(Y12597)	1	0.98	0.0261185	0.0168083	0.0165215	2.51367	2.87064	2.38333	2.62775	3.32703	2.55543	2.62325	2.75187	2.87979
Bacteria	Acidobacteria	-	Acidobacteria_Gp6	Gp6_o	Gp6_f	Gp6	-	uncultured_bacterium_DA023_(Y07586)	1	0.98	0.626845	0.881502	0.531049	0.0537767	0.122199	0.0531778	0.256029	0.0893581	0.0731981	0.0740684	0.0814058	0.0660431
Bacteria	Acidobacteria	-	Acidobacteria_Gp6	Gp6_o	Gp6_f	Gp6	-	uncultured_bacterium_Dpcom200_(AY434018)	1	0.97	0.00522371	0.00933794	0.00236022	1.44275	1.46638	1.52121	1.58115	1.66248	1.71934	1.66962	2.02276	1.86457
Bacteria	Acidobacteria	-	Acidobacteria_Gp6	Gp6_o	Gp6_f	Gp6	-	uncultured_sludge_bacterium_A34_(AF234731)	1	0.99	0.00261185	0	0	0.21818	0.246469	0.25622	0.204131	0.216122	0.279779	0.249981	0.253066	0.265708
Bacteria	Acidobacteria	-	Acidobacteria_Gp6	Gp6_o	Gp6_f	Gp6	-	uncultured_soil_bacterium_1283_(AY493932)	1	0.99	0	0.0112055	0.0212419	0.0338025	0.0207117	0.0225603	0.0311386	0.0332495	0.0276526	0.0200602	0.0371635	0.0307177
Bacteria	Acidobacteria	-	Acidobacteria_Gp6	Gp6_o	Gp6_f	Gp6	-	uncultured_soil_bacterium_26-1_(AY326540)	1	0.98	0.00261185	0.00933794	0.00236022	0.00307295	0	0	0.00345985	0	0	0	0	0
Bacteria	Acidobacteria	-	Acidobacteria_Gp6	Gp6_o	Gp6_f	Gp6	-	uncultured_soil_bacterium_997-1_(AY326544)	1	0.98	0	0	0	0.26581	0.327244	0.22238	0.285437	0.357432	0.286286	0.257696	0.297308	0.322536
Bacteria	Acidobacteria	-	Acidobacteria_Gp6	Gp6_o	Gp6_f	Gp6	-	uncultured_soil_bacterium_DS-151_(AY289384)	1	0.96	0	0	0	0.0476308	0.0414233	0.0660694	0.0536277	0.04364	0.0325325	0.0632667	0.0477817	0.0645072
Bacteria	Acidobacteria	-	Acidobacteria_Gp7	Gp7_o	Gp7_f	Gp7	-	uncultured_bacterium_D131_(AY274137)	0.96	0.96	0.248126	0.121393	0.184097	0	0	0	0.0138394	0	0	0	0	0.00153589
Bacteria	Acidobacteria	-	Acidobacteria_Gp7	Gp7_o	Gp7_f	Gp7	-	uncultured_bacterium_SJA-36_(AJ009461)	0.93	0.96	0.305587	0.222243	0.233661	0.0122918	0.00207116	0.00644579	0	0.00831238	0.00813312	0.00617236	0	0.00460766
Bacteria	Acidobacteria	-	Acidobacteria_Gp7	Gp7_o	Gp7_f	Gp7	-	uncultured_soil_bacterium_ABS-327_(AY289395)	1	0.97	0.177606	0.177421	0.245462	0.00307295	0.0103558	0.00483434	0.0484379	0.0103905	0.00975975	0.00771545	0.00530908	0.013823
Bacteria	Acidobacteria	-	Acidobacteria_Gp7	Gp7_o	Gp7_f	Gp7	-	uncultured_soil_bacterium_DS-215_(AY289394)	0.94	0.96	0	0	0	0.00460943	0.0144982	0.00966869	0.00864962	0.00623428	0.0113864	0.00925854	0.00176969	0.00307177
Bacteria	Acidobacteria	-	Acidobacteria_Gp9	Gp9_o	Gp9_f	Gp9	-	uncultured_Acidobacteria_bacterium_RP7.0041_(EF457503)	1	0.99	0	0	0	0.0368754	0.0642061	0.0370633	0.0570875	0.066499	0.039039	0.0555513	0.0389332	0.0629713
Bacteria	Acidobacteria	-	Holophagae	Holophagales	Holophagaceae	Geothrix	-	Geothrix_fermentans_(T)_H5_(U41563)	0.96	0.98	0.161935	0.112055	0.153414	0	0.00207116	0	0	0	0	0	0	0
Bacteria	Acidobacteria	-	Holophagae	Holophagales	Holophagaceae	Holophaga	-	Holophaga_foetida_(T)_TMBS4T_(DSM_6591T)_(X77215)	0.88	0.96	0.0391778	0.0168083	0.0448441	0	0	0.00161145	0	0	0	0	0	0
Bacteria	Actinobacteria	-	-	-	-	-	-	Conexibacter_woesei_DSM_14684_(CP001854)	0.73	0.9	0.00522371	0	0	0.00921886	0.0165693	0.0193374	0.0103795	0.00415619	0.00813312	0.00925854	0.0106182	0.00921532
Bacteria	Actinobacteria	-	-	-	-	-	-	Solirubrobacter_sp._GTGR-8_(KF459924)	0.85	0.91	0	0	0	0.0138283	0.0393521	0.0209488	0.0155693	0.0290933	0.0422922	0.0308618	0.0247757	0.0368613
Bacteria	Actinobacteria	-	Actinobacteria	-	-	-	-	Aciditerrimonas_ferrireducens_(T)_IC-180_(AB517669)	0.7	0.89	0.00261185	0.00186759	0.00236022	0.00153648	0.0062135	0.00322289	0.00172992	0.00207809	0.00162663	0.00617236	0.00176969	0.00153589
Bacteria	Actinobacteria	-	Actinobacteria	-	-	-	-	Aciditerrimonas_sp._CH22-21_(JN033775)	0.59	0.89	0.00261185	0	0	0.0353389	0.0289963	0.046732	0.0155693	0.0270152	0.0292792	0.0154309	0.0353938	0.0245742
Bacteria	Actinobacteria	-	Actinobacteria	-	-	-	-	Actinocatenispora_rupis_(T)_type_strain:_CS5-AC17_(AM980986)	0.69	0.87	0.0287304	0.0224111	0.0495645	0	0	0	0.00864962	0	0	0	0	0
Bacteria	Actinobacteria	-	Actinobacteria	-	-	-	-	Actinoplanes_durhamensis_(T)_IMSNU_22124T_(AJ277568)	0.99	0.87	0	0	0	0.00153648	0	0	0	0	0	0.00308618	0	0
Bacteria	Actinobacteria	-	Actinobacteria	-	-	-	-	Allokutzneria_oryzae_(AB841026)	0.81	0.87	0.00261185	0	0.00472043	0	0	0	0	0	0	0	0	0
Bacteria	Actinobacteria	-	Actinobacteria	-	-	-	-	Amycolatopsis_mediterranei_(T)_IMSNU_20056T_(AJ293754)	0.89	0.86	0	0	0	0.00768238	0.0103558	0.00644579	0.0138394	0.0249371	0.013013	0.0108016	0.0212363	0.00614354
Bacteria	Actinobacteria	-	Actinobacteria	-	-	-	-	Amycolatopsis_pretoriensis_(T)_NRRL_B-24133_(AY183356)	0.57	0.88	0	0	0	0	0.00414233	0.00322289	0	0.00207809	0.00325325	0.00154309	0	0.00307177
Bacteria	Actinobacteria	-	Actinobacteria	-	-	-	-	Aquipuribacter_nitratireducens_strain_AMV4_(NR_136773.1)	0.68	0.85	0.00261185	0	0.00236022	0.434823	0.3376	0.381913	0.392693	0.448868	0.437562	0.405833	0.398181	0.357861
Bacteria	Actinobacteria	-	Actinobacteria	-	-	-	-	Bacillus_lehensis_(T)_MLB2_(AY793550)	0.71	0.86	0.0444015	0.0466897	0.033043	0	0	0.00161145	0.00518977	0	0	0	0.00353938	0.00153589
Bacteria	Actinobacteria	-	Actinobacteria	-	-	-	-	Bacillus_plakortidis_(T)_type_strain:_P203_(AJ880003)	0.56	0.87	0	0	0	0.00153648	0.00414233	0.00161145	0	0.00207809	0.00162663	0	0	0
Bacteria	Actinobacteria	-	Actinobacteria	-	-	-	-	Bacillus_rhizosphaerae_(T)_SC-N012_(FJ233848)	0.54	0.86	0.0444015	0.0709683	0.0708065	0	0	0	0.0138394	0	0	0	0	0
Bacteria	Actinobacteria	-	Actinobacteria	-	-	-	-	Blastococcus_saxobsidens_(T)_type_strain:_DSM_44509;_BC444_(FN600641)	0.79	0.87	0.00783556	0	0	0.293467	0.263038	0.285226	0.297547	0.278465	0.279779	0.236093	0.244218	0.244206
Bacteria	Actinobacteria	-	Actinobacteria	-	-	-	-	Catenulispora_rubra_(T)_Aac-30_(AB180773)	0.56	0.87	0	0	0	0	0.00207116	0	0	0	0.00162663	0.00308618	0.00176969	0
Bacteria	Actinobacteria	-	Actinobacteria	-	-	-	-	Conexibacter_arvalis_KV-962_(AB597950)	0.61	0.88	0	0	0.00236022	0.0153648	0.024854	0.014503	0.0172992	0.0145467	0.0309059	0.0231464	0.0247757	0.013823
Bacteria	Actinobacteria	-	Actinobacteria	-	-	-	-	Conexibacter_woesei_DSM_14684_(CP001854)	0.54	0.9	0.00261185	0	0	0.0107553	0.0144982	0.0112801	0.0121095	0.00831238	0.00813312	0.00771545	0.0159272	0.00460766
Bacteria	Actinobacteria	-	Actinobacteria	-	-	-	-	Ferrimicrobium_acidiphilum_(T)_T23_(AF251436)	0.75	0.88	0.00522371	0.00373518	0	0.0061459	0.00207116	0.00483434	0.00518977	0.00623428	0.0065065	0.00308618	0.00707877	0.00153589
Bacteria	Actinobacteria	-	Actinobacteria	-	-	-	-	Ilumatobacter_fluminis_(T)_YM22-133_(AB360343)	0.65	0.87	0	0.00186759	0	0.0122918	0.00207116	0.00805724	0.0069197	0.00415619	0.0113864	0.00617236	0.00530908	0.00921532
Bacteria	Actinobacteria	-	Actinobacteria	-	-	-	-	Kitasatospora_gansuensis_(T)_HKI_0314;_2050-15_(AY442265)	0.84	0.87	0.00261185	0.00186759	0.00236022	0	0	0	0	0	0	0	0	0
Bacteria	Actinobacteria	-	Actinobacteria	-	-	-	-	Kitasatospora_kazusensis_(T)_SK60_(AB278569)	0.79	0.89	0.00261185	0	0	0.0338025	0.037281	0.0241717	0.0276788	0.0311714	0.0162662	0.0231464	0.023006	0.0307177
Bacteria	Actinobacteria	-	Actinobacteria	-	-	-	-	Laceyella_putida_(T)_KCTC_3666_(type_strain)_(AF138736)	0.55	0.85	0.120145	0.125128	0.120371	0	0	0	0.0069197	0	0	0	0	0
Bacteria	Actinobacteria	-	Actinobacteria	-	-	-	-	Nonomuraea_soli_YIM_120770_(JF742631)	0.81	0.87	0	0	0	0.00153648	0	0.00161145	0.0069197	0.00207809	0.00162663	0.00154309	0.00176969	0
Bacteria	Actinobacteria	-	Actinobacteria	-	-	-	-	Rubrobacter_naiadicus_RG-3_(KF494339)	0.84	0.87	0	0	0	0.00153648	0.0062135	0.00483434	0.00518977	0	0.00162663	0.00462927	0.00353938	0.00460766
Bacteria	Actinobacteria	-	Actinobacteria	-	-	-	-	Solirubrobacter_ginsenosidimutans_BXN5-15_(EU332825)	0.55	0.91	0	0	0	0	0	0.00322289	0.0311386	0.00207809	0	0.00154309	0.00176969	0.00307177
Bacteria	Actinobacteria	-	Actinobacteria	-	-	-	-	Solirubrobacter_sp._GTGR-8_(KF459924)	0.52	0.91	0.814898	1.02717	1.15887	0.854281	0.720766	0.797667	0.705809	0.723177	0.831205	0.729882	0.86361	0.887742
Bacteria	Actinobacteria	-	Actinobacteria	-	-	-	-	Sporichthya_polymorpha_(T)_IFO_12702_(AB025317)	0.57	0.88	0.00261185	0.00560276	0	0.00307295	0.00828466	0.00805724	0.00345985	0.00207809	0.00813312	0.00462927	0.00176969	0.00307177
Bacteria	Actinobacteria	-	Actinobacteria	-	-	-	-	Streptomyces_aculeolatus_(T)_NBRC_14824_(AB184624)	0.73	0.87	0	0	0	0.0107553	0.00414233	0.00966869	0.0155693	0.022859	0.00813312	0.00771545	0.0123878	0.00921532
Bacteria	Actinobacteria	-	Actinobacteria	-	-	-	-	Streptomyces_atroolivaceus_(T)_type_strain:LMG_19306_(AJ781320)	0.79	0.88	0.07052	0.112055	0.0778871	0	0	0	0	0	0	0	0	0
Bacteria	Actinobacteria	-	Actinobacteria	-	-	-	-	Streptomyces_finlayi_(T)_NRRL_B-12114;_CSSP541_(AY999788)	0.95	0.9	0	0	0	0.0061459	0.0144982	0.0177259	0.0155693	0.0124686	0.00975975	0.00617236	0.00884846	0.0122871
Bacteria	Actinobacteria	-	Actinobacteria	-	-	-	-	Streptomyces_iakyrus_(T)_NBRC_13401_(AB184877)	0.81	0.88	0.00261185	0.00186759	0.00708065	0	0	0	0	0	0	0	0	0
Bacteria	Actinobacteria	-	Actinobacteria	-	-	-	-	Streptomyces_kebangsaanensis_SUK12_(HM449824)	0.81	0.89	0.0496252	0.0877766	0.0448441	0.208961	0.202974	0.191762	0.147044	0.176638	0.157783	0.146594	0.139806	0.176627
Bacteria	Actinobacteria	-	Actinobacteria	-	-	-	-	Streptomyces_panacagri_(T)_Gsoil_519_(AB245388)	0.76	0.88	0.0574608	0.0448221	0.0613656	0.093725	0.103558	0.0886296	0.0778466	0.0810457	0.13013	0.0617236	0.0672483	0.110584
Bacteria	Actinobacteria	-	Actinobacteria	-	-	-	-	Streptomyces_torulosus_(T)_type_strain:LMG_20305_(AJ781367)	0.78	0.88	0.07052	0.121393	0.0684463	0	0	0.00161145	0.00172992	0	0	0	0	0.00153589
Bacteria	Actinobacteria	-	Actinobacteria	-	-	-	-	Streptomyces_toxytricini_(T)_NRRL_B-5426T_(DQ442548)	0.81	0.87	0.00783556	0.00560276	0.00708065	0	0	0	0.00172992	0	0	0	0	0
Bacteria	Actinobacteria	-	Actinobacteria	-	-	-	-	Streptomyces_tuirus_(T)_NBRC_15617_(AB184690)	0.74	0.87	0.0966385	0.149407	0.0944086	0	0	0	0.00518977	0	0	0	0	0
Bacteria	Actinobacteria	-	Actinobacteria	Acidimicrobiales	-	-	-	Acidimicrobium_ferrooxidans_strain_DSM_10331_(NR_074390.1)	0.96	0.91	0	0	0	0.0169012	0.0144982	0.0225603	0.0172992	0.0145467	0.0178929	0.0108016	0.0123878	0.00614354
Bacteria	Actinobacteria	-	Actinobacteria	Acidimicrobiales	-	-	-	Aciditerrimonas_ferrireducens_(T)_IC-180_(AB517669)	0.72	0.91	0.321258	0.407134	0.523968	0.164403	0.171907	0.207877	0.214511	0.166248	0.165916	0.128077	0.185818	0.144373
Bacteria	Actinobacteria	-	Actinobacteria	Acidimicrobiales	-	-	-	Aciditerrimonas_sp._CH22-21_(JN033775)	0.8	0.89	0.0130593	0.031749	0.0283226	0.0875791	0.0662773	0.0870182	0.0743867	0.0561086	0.0569319	0.0725253	0.0583998	0.0737225
Bacteria	Actinobacteria	-	Actinobacteria	Acidimicrobiales	-	-	-	Actinoplanes_durhamensis_(T)_IMSNU_22124T_(AJ277568)	0.54	0.87	0	0	0	0.00921886	0.012427	0.00805724	0.0069197	0.0124686	0.013013	0.0185171	0.00707877	0.0122871
Bacteria	Actinobacteria	-	Actinobacteria	Acidimicrobiales	-	-	-	Amycolatopsis_pretoriensis_(T)_NRRL_B-24133_(AY183356)	0.7	0.88	0.0156711	0.00186759	0.0141613	0.00307295	0.00207116	0.00161145	0.00345985	0	0	0.00154309	0.00176969	0
Bacteria	Actinobacteria	-	Actinobacteria	Acidimicrobiales	-	-	-	Amycolatopsis_vancoresmycina_(T)_type_strain:DSM_44592_(AJ508240)	0.58	0.89	0.0417896	0.0803063	0.054285	0.0138283	0.00828466	0.0112801	0.0138394	0.0103905	0.00975975	0.0138878	0.0159272	0.0122871
Bacteria	Actinobacteria	-	Actinobacteria	Acidimicrobiales	-	-	-	Ferrimicrobium_acidiphilum_(T)_T23_(AF251436)	0.7	0.9	0.222007	0.285741	0.252543	0.0814332	0.0559215	0.0725151	0.0813064	0.0914362	0.0959709	0.067896	0.0760968	0.0737225
Bacteria	Actinobacteria	-	Actinobacteria	Acidimicrobiales	-	-	-	Iamia_majanohamensis_(T)_NBRC_102561_(AB360448)	0.8	0.91	0.00522371	0.00373518	0.0118011	0.00921886	0.00207116	0.00966869	0.0069197	0.00415619	0.0178929	0.00925854	0.00530908	0.00921532
Bacteria	Actinobacteria	-	Actinobacteria	Acidimicrobiales	-	-	-	Ilumatobacter_fluminis_(T)_YM22-133_(AB360343)	0.71	0.91	0.0444015	0.0597628	0.054285	0.0599226	0.0787043	0.0805724	0.0622773	0.0457181	0.0422922	0.0632667	0.0566302	0.0583637
Bacteria	Actinobacteria	-	Actinobacteria	Acidimicrobiales	Acidimicrobiaceae	-	-	Acidimicrobium_ferrooxidans_strain_DSM_10331_(NR_074390.1)	0.76	0.91	0.00522371	0.00373518	0.0141613	0	0	0	0	0	0	0	0	0
Bacteria	Actinobacteria	-	Actinobacteria	Acidimicrobiales	Acidimicrobiaceae	-	-	Aciditerrimonas_ferrireducens_(T)_IC-180_(AB517669)	0.59	0.92	0.0156711	0.0522925	0.0448441	0	0	0	0	0	0	0	0	0
Bacteria	Actinobacteria	-	Actinobacteria	Acidimicrobiales	Acidimicrobiaceae	-	-	Ferrimicrobium_acidiphilum_(T)_T23_(AF251436)	0.6	0.91	0.0130593	0.0373518	0.0141613	0.00921886	0.012427	0.0128916	0.0069197	0.0124686	0.0113864	0.00925854	0.0106182	0.0122871
Bacteria	Actinobacteria	-	Actinobacteria	Acidimicrobiales	Acidimicrobiaceae	-	-	Ilumatobacter_fluminis_(T)_YM22-133_(AB360343)	0.53	0.94	0.00522371	0	0	0.0061459	0	0.00483434	0.00345985	0.00623428	0.00325325	0.00154309	0	0
Bacteria	Actinobacteria	-	Actinobacteria	Acidimicrobiales	Acidimicrobiaceae	Acidimicrobium	-	Acidimicrobium_ferrooxidans_strain_DSM_10331_(NR_074390.1)	0.56	0.9	0	0	0	0.032266	0.0227828	0.0209488	0.0328686	0.0290933	0.0292792	0.0216033	0.0318545	0.0245742
Bacteria	Actinobacteria	-	Actinobacteria	Acidimicrobiales	Acidimicrobiaceae	Ferrimicrobium	-	Aciditerrimonas_ferrireducens_(T)_IC-180_(AB517669)	0.59	0.89	0.00261185	0.00186759	0	0.00460943	0.0103558	0.00483434	0.00864962	0.00831238	0.00325325	0.00308618	0.00176969	0.00614354
Bacteria	Actinobacteria	-	Actinobacteria	Acidimicrobiales	Acidimicrobiaceae	Ferrimicrobium	-	Ferrimicrobium_acidiphilum_(T)_T23_(AF251436)	0.65	0.89	0	0	0	0	0	0.00161145	0	0	0.00162663	0.00308618	0	0.00153589
Bacteria	Actinobacteria	-	Actinobacteria	Acidimicrobiales	Acidimicrobiaceae	Ilumatobacter	-	Ilumatobacter_fluminis_(T)_YM22-133_(AB360343)	0.82	0.94	0.0208948	0.0242786	0.0448441	0.27042	0.279607	0.291672	0.186832	0.280543	0.304179	0.268498	0.23183	0.261101
Bacteria	Actinobacteria	-	Actinobacteria	Acidimicrobiales	Acidimicrobineae_incertae_sedis	Aciditerrimonas	-	Aciditerrimonas_ferrireducens_(T)_IC-180_(AB517669)	0.65	0.93	0.0652963	0.0971146	0.118011	0.0460943	0.0289963	0.061235	0.0432481	0.0540305	0.0601851	0.0416635	0.0477817	0.0430048
Bacteria	Actinobacteria	-	Actinobacteria	Acidimicrobiales	Acidimicrobineae_incertae_sedis	Aciditerrimonas	-	Aciditerrimonas_sp._CH22-21_(JN033775)	0.58	0.93	0.00261185	0.00560276	0.00236022	0.00460943	0.00414233	0.00322289	0	0.00415619	0	0.00308618	0.00353938	0.00153589
Bacteria	Actinobacteria	-	Actinobacteria	Acidimicrobiales	Acidimicrobineae_incertae_sedis	Aciditerrimonas	-	Ilumatobacter_fluminis_(T)_YM22-133_(AB360343)	0.53	0.92	0.0339541	0.0485573	0.0283226	0.029193	0.0103558	0.0499549	0.0311386	0.0187029	0.0178929	0.0216033	0.0265454	0.0153589
Bacteria	Actinobacteria	-	Actinobacteria	Acidimicrobiales	Iamiaceae	-	-	Iamia_majanohamensis_(T)_NBRC_102561_(AB360448)	0.66	0.92	0.00261185	0	0.00236022	0.241227	0.190547	0.290061	0.205861	0.234825	0.198448	0.186714	0.178739	0.181235
Bacteria	Actinobacteria	-	Actinobacteria	Acidimicrobiales	Iamiaceae	-	-	Ilumatobacter_fluminis_(T)_YM22-133_(AB360343)	0.54	0.92	0.193277	0.2017	0.125091	0.18745	0.134626	0.204654	0.164343	0.205731	0.174049	0.154309	0.132727	0.153589
Bacteria	Actinobacteria	-	Actinobacteria	Acidimicrobiales	Iamiaceae	-	-	Streptomyces_chrestomyceticus_(T)_type_strain:_DSM_40545_(AJ621609)	0.53	0.88	0	0	0	0.0061459	0.0062135	0	0.00172992	0.00207809	0.00162663	0.00154309	0	0.00307177
Bacteria	Actinobacteria	-	Actinobacteria	Acidimicrobiales	Iamiaceae	Aquihabitans	-	Aciditerrimonas_ferrireducens_(T)_IC-180_(AB517669)	0.6	0.92	0.0444015	0.0560276	0.054285	0.0891156	0.0890601	0.12247	0.0968758	0.0893581	0.102477	0.0709822	0.0973331	0.081402
Bacteria	Actinobacteria	-	Actinobacteria	Acidimicrobiales	Iamiaceae	Aquihabitans	-	Aciditerrimonas_sp._CH22-21_(JN033775)	0.85	0.95	0.148876	0.186759	0.158134	0.0476308	0.0414233	0.0515663	0.0640072	0.0332495	0.0309059	0.033948	0.0283151	0.0522201
Bacteria	Actinobacteria	-	Actinobacteria	Acidimicrobiales	Iamiaceae	Aquihabitans	-	Ferrimicrobium_acidiphilum_(T)_T23_(AF251436)	0.52	0.91	0.0287304	0.0261462	0.0165215	0	0	0	0.00172992	0	0.00162663	0.00154309	0	0
Bacteria	Actinobacteria	-	Actinobacteria	Acidimicrobiales	Iamiaceae	Iamia	-	Aciditerrimonas_ferrireducens_(T)_IC-180_(AB517669)	0.55	0.93	0	0	0	0.00460943	0.00207116	0.00966869	0.00345985	0.00207809	0.00975975	0.00308618	0.00353938	0.00460766
Bacteria	Actinobacteria	-	Actinobacteria	Acidimicrobiales	Iamiaceae	Iamia	-	Iamia_majanohamensis_(T)_NBRC_102561_(AB360448)	0.65	0.92	0.0574608	0.085909	0.115651	0.00921886	0.0062135	0.00966869	0.0069197	0.00207809	0.0065065	0.0231464	0.00353938	0.00307177
Bacteria	Actinobacteria	-	Actinobacteria	Acidimicrobiales	Iamiaceae	Iamia	-	Ilumatobacter_fluminis_(T)_YM22-133_(AB360343)	0.54	0.92	0.00783556	0.0130731	0.00472043	0.0122918	0.0062135	0.0193374	0.00864962	0.0207809	0.0146396	0.0200602	0.0123878	0.00614354
Bacteria	Actinobacteria	-	Actinobacteria	Actinomycetales	-	-	-	Acidothermus_cellulolyticus_11B_(CP000481)	0.76	0.97	0	0.00747035	0.00472043	0	0	0	0.00172992	0	0	0	0	0
Bacteria	Actinobacteria	-	Actinobacteria	Actinomycetales	-	-	-	Actinoallomurus_spadix_(T)_JCM3146T_(AF163120)	0.56	0.93	0.018283	0.00186759	0.0188817	0	0	0	0	0	0	0	0	0
Bacteria	Actinobacteria	-	Actinobacteria	Actinomycetales	-	-	-	Actinoallomurus_vinaceus_K10-0528_(AB668307)	0.55	0.94	0	0.0149407	0.00944086	0	0	0	0.00345985	0	0	0	0	0
Bacteria	Actinobacteria	-	Actinobacteria	Actinomycetales	-	-	-	Actinokineospora_fastidiosa_(T)_NRRL_B-16697_(GQ200601)	0.97	0.93	0.00522371	0.00373518	0.00236022	0.00921886	0.012427	0.0128916	0.0103795	0.0124686	0.0227727	0.0108016	0.0123878	0.013823
Bacteria	Actinobacteria	-	Actinobacteria	Actinomycetales	-	-	-	Actinomadura_alba_(T)_YIM_45681_(DQ985164)	0.85	0.95	0.0313422	0.063498	0.0660861	0	0	0	0.00172992	0	0	0	0	0
Bacteria	Actinobacteria	-	Actinobacteria	Actinomycetales	-	-	-	Amycolatopsis_mediterranei_(T)_IMSNU_20056T_(AJ293754)	0.73	0.89	0	0	0	0	0	0.00161145	0	0.00207809	0	0.00154309	0	0
Bacteria	Actinobacteria	-	Actinobacteria	Actinomycetales	-	-	-	Blastococcus_jejuensis_(T)_KST3-10_(DQ200983)	0.68	0.96	0.206336	0.196097	0.280866	0	0	0.00161145	0	0	0	0	0	0
Bacteria	Actinobacteria	-	Actinobacteria	Actinomycetales	-	-	-	Cellulomonas_pakistanensis_NCCP-11_(AB618146)	1	0.99	0	0.00186759	0	0.0138283	0.0144982	0.0225603	0.0172992	0.0103905	0.00975975	0.00925854	0.0123878	0.0261101
Bacteria	Actinobacteria	-	Actinobacteria	Actinomycetales	-	-	-	Geodermatophilus_arenarius_(T)_DSM_45418;_CF_5/4_(HE654547)	0.51	0.88	0	0	0.00236022	0.235081	0.200903	0.264277	0.23181	0.280543	0.257007	0.183628	0.28669	0.227311
Bacteria	Actinobacteria	-	Actinobacteria	Actinomycetales	-	-	-	Geodermatophilus_bullaregiensis_strain_BMG841_(NR_145544.1)	1	0.96	0.0313422	0.0205435	0.0165215	0	0	0	0.00345985	0	0	0	0	0
Bacteria	Actinobacteria	-	Actinobacteria	Actinomycetales	-	-	-	Geodermatophilus_nigrescens_YIM_75980_(JN656711)	0.64	0.96	0.00522371	0.0186759	0.0141613	0.0676049	0.0455656	0.0821838	0.0778466	0.0831238	0.0992241	0.0740684	0.0796362	0.0829378
Bacteria	Actinobacteria	-	Actinobacteria	Actinomycetales	-	-	-	Geodermatophilus_obscurus_(T)_DSM_43160_(X92356)	0.52	0.94	0.00261185	0.00186759	0.00472043	0.0568496	0.0393521	0.0547892	0.0380583	0.0311714	0.052052	0.0478358	0.0442423	0.0460766
Bacteria	Actinobacteria	-	Actinobacteria	Actinomycetales	-	-	-	Geodermatophilus_sabuli_strain_BMG_8133_(NR_137402.1)	0.99	0.95	0.00783556	0.00186759	0	0.0307295	0.0269251	0.0290061	0.0172992	0.0187029	0.0276526	0.016974	0.0176969	0.0168947
Bacteria	Actinobacteria	-	Actinobacteria	Actinomycetales	-	-	-	Kineococcus_xinjiangensis_(T)_S2-20_(EU543662)	1	0.98	0	0.00747035	0.00708065	0.0061459	0.00207116	0.00644579	0.00172992	0.0145467	0.0065065	0.00308618	0.00530908	0.00153589
Bacteria	Actinobacteria	-	Actinobacteria	Actinomycetales	-	-	-	Nakamurella_flavida_(T)_DS-52_(DQ321750)	0.66	0.96	0.0313422	0.0466897	0.0424839	0.0845062	0.062135	0.0805724	0.0415182	0.0768895	0.0748247	0.0524651	0.104412	0.0906173
Bacteria	Actinobacteria	-	Actinobacteria	Actinomycetales	-	-	-	Streptomyces_candidus_(T)_NRRL_ISP-5141_(DQ026663)	0.73	0.88	0.00522371	0.00747035	0	0	0	0	0	0	0	0	0	0
Bacteria	Actinobacteria	-	Actinobacteria	Actinomycetales	-	-	-	Streptomyces_kebangsaanensis_SUK12_(HM449824)	0.62	0.89	0.00522371	0.0112055	0.00236022	0	0	0	0	0	0	0	0	0
Bacteria	Actinobacteria	-	Actinobacteria	Actinomycetales	-	-	-	Streptomyces_massasporeus_(T)_NBRC_12796_(AB184152)	0.52	0.87	0.0235067	0.0354842	0.0377635	0	0	0	0	0	0	0	0	0
Bacteria	Actinobacteria	-	Actinobacteria	Actinomycetales	-	-	-	Streptomyces_panacagri_(T)_Gsoil_519_(AB245388)	0.68	0.88	0	0	0	0	0	0	0.00864962	0	0	0	0	0
Bacteria	Actinobacteria	-	Actinobacteria	Actinomycetales	-	-	-	Streptomyces_scabrisporus_strain_NBRC_100760_(NR_112597.1)	1	0.96	0	0	0	0.00460943	0.00207116	0	0	0	0	0	0	0.00153589
Bacteria	Actinobacteria	-	Actinobacteria	Actinomycetales	-	-	-	Streptomyces_serianimatus_YIM_45720_(DQ997046)	1	0.95	0	0	0.00236022	0.0199742	0.0269251	0.0241717	0.022489	0.0103905	0.0341591	0.0185171	0.023006	0.0245742
Bacteria	Actinobacteria	-	Actinobacteria	Actinomycetales	-	-	-	Streptomyces_sp._S1412_(JQ582693)	0.97	0.95	0	0	0	0.00768238	0.0062135	0.0112801	0.00518977	0.0145467	0.0065065	0.00617236	0.00707877	0.00614354
Bacteria	Actinobacteria	-	Actinobacteria	Actinomycetales	-	-	-	Streptomyces_sp._Z1R7_(KF793919)	1	0.97	0	0	0	0	0	0.00322289	0	0.00207809	0	0	0.00353938	0
Bacteria	Actinobacteria	-	Actinobacteria	Actinomycetales	Acidothermaceae	Acidothermus	-	Acidothermus_cellulolyticus_11B_(CP000481)	0.83	0.97	0.0496252	0.0933794	0.0967689	0	0	0	0.00172992	0	0	0	0.00176969	0
Bacteria	Actinobacteria	-	Actinobacteria	Actinomycetales	Actinospicaceae	Actinospica	-	Actinospica_robiniae_(T)_type_strain:GE134769=DSM_44927=NRRL_B-24432_(AJ865863)	1	1	0.00522371	0.00373518	0.00472043	0	0	0	0	0	0	0	0	0
Bacteria	Actinobacteria	-	Actinobacteria	Actinomycetales	Cellulomonadaceae	Cellulomonas	-	Cellulomonas_humilata_(T)_NCTC_25174_(X82449)	1	1	0.0130593	0.00747035	0.00708065	0.0384119	0.0414233	0.0418976	0.0432481	0.0270152	0.0422922	0.0385773	0.0407029	0.0476125
Bacteria	Actinobacteria	-	Actinobacteria	Actinomycetales	Cryptosporangiaceae	Jatrophihabitans	-	Jatrophihabitans_endophyticus_S9-650_(JQ346802)	0.69	0.97	0.0156711	0.0392193	0.0165215	0	0	0	0	0	0	0	0	0
Bacteria	Actinobacteria	-	Actinobacteria	Actinomycetales	Cryptosporangiaceae	Jatrophihabitans	-	Jatrophihabitans_soli_(NR_135866.1)	0.98	0.98	0.0339541	0.0653656	0.0802474	0	0	0	0.00864962	0	0	0	0	0
Bacteria	Actinobacteria	-	Actinobacteria	Actinomycetales	Demequinaceae	Demequina	-	Lysinimicrobium_gelatinilyticum_strain_HI12-44_(NR_145854.1)	0.64	0.98	0.0156711	0	0.00472043	0.0522402	0.0352098	0.0483434	0.0259489	0.0290933	0.0471721	0.0246895	0.0389332	0.0445407
Bacteria	Actinobacteria	-	Actinobacteria	Actinomycetales	Dermacoccaceae	-	-	Kineosphaera_nakaumiensis_strain_YM16-381_(NR_132678.1)	0.55	0.98	0	0	0	0.0061459	0.00414233	0.00966869	0.00518977	0.00623428	0.0065065	0.00154309	0.00530908	0.00614354
Bacteria	Actinobacteria	-	Actinobacteria	Actinomycetales	Geodermatophilaceae	Blastococcus	-	Modestobacter_lapidis_strain_MON3.1_(NR_145553.1)	0.8	0.99	0	0	0.00236022	0.0199742	0.0289963	0.0290061	0.0294087	0.0187029	0.0292792	0.0246895	0.0212363	0.0261101
Bacteria	Actinobacteria	-	Actinobacteria	Actinomycetales	Geodermatophilaceae	Modestobacter	-	Modestobacter_muralis_strain_MDVD1_(NR_145554.1)	0.6	0.98	0.00783556	0.00560276	0.00944086	0	0	0	0.00172992	0	0	0	0	0
Bacteria	Actinobacteria	-	Actinobacteria	Actinomycetales	Intrasporangiaceae	-	-	Ornithinibacter_aureus_(T)_HB09001_(FJ796074)	1	1	0.018283	0.0168083	0.0188817	0.132137	0.140839	0.148253	0.124555	0.120529	0.151276	0.12962	0.102642	0.141302
Bacteria	Actinobacteria	-	Actinobacteria	Actinomycetales	Intrasporangiaceae	Oryzihumus	-	Janibacter_sp._0704P10-1_(HM222655)	0.71	0.98	0	0.00373518	0.00708065	0.0245836	0.0165693	0.0241717	0.044978	0.0166248	0.0276526	0.0262325	0.0194666	0.0307177
Bacteria	Actinobacteria	-	Actinobacteria	Actinomycetales	Intrasporangiaceae	Terrabacter	-	Terrabacter_tumescens_(AF005023)	1	1	0.0104474	0.0168083	0.00944086	0.00921886	0.0062135	0	0.0121095	0.00831238	0.0113864	0.00771545	0.00707877	0.00307177
Bacteria	Actinobacteria	-	Actinobacteria	Actinomycetales	Intrasporangiaceae	Tetrasphaera	-	Lapillicoccus_jejuensis_(T)_type_strain:_R-Ac013_(AM398397)	0.56	0.99	0.104474	0.138202	0.0708065	0.0261201	0.0165693	0.0338404	0.0172992	0.022859	0.0292792	0.0262325	0.0194666	0.0153589
Bacteria	Actinobacteria	-	Actinobacteria	Actinomycetales	Kineosporiaceae	Angustibacter	-	Angustibacter_aerolatus_7402J-48_(JQ639056)	0.51	0.98	0.0652963	0.0989822	0.134532	0.0122918	0.00414233	0.00966869	0.0069197	0.00207809	0.00162663	0.00462927	0.00353938	0.0122871
Bacteria	Actinobacteria	-	Actinobacteria	Actinomycetales	Kineosporiaceae	Angustibacter	-	Angustibacter_peucedani_(T)_RS-50_(FM998037)	1	1	0.00261185	0.0168083	0.00708065	0.0107553	0.0062135	0.00483434	0.00864962	0.00623428	0.0065065	0.00771545	0.00707877	0.00921532
Bacteria	Actinobacteria	-	Actinobacteria	Actinomycetales	Microbacteriaceae	-	-	Amnibacterium_sp._PB243_(KC251736)	0.84	0.98	0	0	0	0	0.00414233	0	0.00172992	0	0.00325325	0	0.00176969	0.00153589
Bacteria	Actinobacteria	-	Actinobacteria	Actinomycetales	Microbacteriaceae	-	-	Leifsonia_sp._5GH_26-15_(JQ639055)	0.98	1	0.0835793	0.085909	0.10621	0.0491672	0.0890601	0.0580121	0.0778466	0.0623428	0.065065	0.0601805	0.0619392	0.0491484
Bacteria	Actinobacteria	-	Actinobacteria	Actinomycetales	Microbacteriaceae	Agromyces	-	Agromyces_allii_(T)_UMS-62_(DQ673873)	0.59	1	0	0	0.00472043	0.0199742	0.0352098	0.0290061	0.0172992	0.0103905	0.026026	0.0246895	0.0141575	0.0230383
Bacteria	Actinobacteria	-	Actinobacteria	Actinomycetales	Microbacteriaceae	Frondihabitans	-	Frondihabitans_peucedani_(T)_type_strain:_RS-15_(FM998017)	0.92	1	0.0496252	0.0672332	0.0637258	0.0706779	0.062135	0.0644579	0.0605473	0.0706552	0.0715715	0.0617236	0.046012	0.0629713
Bacteria	Actinobacteria	-	Actinobacteria	Actinomycetales	Micrococcaceae	Arthrobacter	-	Arthrobacter_globiformis_(T)_DSM_20124_(X80736)	0.99	1	0.302975	0.429545	0.372914	1.28449	1.4436	1.43258	1.22479	1.091	1.50137	1.45822	1.18215	0.958393
Bacteria	Actinobacteria	-	Actinobacteria	Actinomycetales	Micrococcaceae	Arthrobacter	-	Arthrobacter_nicotinovorans_(T)_DSM_420_(X80743)	0.96	1	0.00522371	0.00186759	0	0	0	0.00483434	0	0	0	0.00154309	0.00176969	0
Bacteria	Actinobacteria	-	Actinobacteria	Actinomycetales	Micromonosporaceae	-	-	Asanoa_hainanensis_210121_(FJ155992)	0.96	0.97	0	0	0	0.00307295	0.0062135	0.00161145	0.00172992	0.00207809	0.00325325	0.00154309	0.00176969	0
Bacteria	Actinobacteria	-	Actinobacteria	Actinomycetales	Micromonosporaceae	-	-	Dactylosporangium_siamense_MW4-36_(AB529446)	0.8	0.97	0	0	0	0.00460943	0	0	0	0.00207809	0.00162663	0	0.00353938	0.00460766
Bacteria	Actinobacteria	-	Actinobacteria	Actinomycetales	Micromonosporaceae	-	-	Micromonospora_pattaloongensis_(T)_TJ2-2_(AB275607)	0.99	0.98	0	0	0	0.00153648	0.00414233	0.00644579	0.00172992	0	0.00975975	0.00308618	0.00353938	0.00460766
Bacteria	Actinobacteria	-	Actinobacteria	Actinomycetales	Micromonosporaceae	-	-	Micromonospora_viridifaciens_(T)_type_strain:_DSM_43909_(X92623)	0.98	0.98	0	0	0.00236022	0	0	0	0.00345985	0	0	0.00154309	0.00176969	0.00307177
Bacteria	Actinobacteria	-	Actinobacteria	Actinomycetales	Micromonosporaceae	Actinoplanes	-	Actinoplanes_friuliensis_type_strain:_HAG_010964_(FR733685)	0.63	1	0.00261185	0.00186759	0.00472043	0.0184377	0.0165693	0.0193374	0.022489	0.00831238	0.0211461	0.0185171	0.0141575	0.0168947
Bacteria	Actinobacteria	-	Actinobacteria	Actinomycetales	Micromonosporaceae	Actinoplanes	-	Actinoplanes_rectilineatus_(T)_IFO_13941T_(AB037010)	0.99	1	0	0.00560276	0	0	0.00207116	0	0.00172992	0.00207809	0.00813312	0.00771545	0	0.00614354
Bacteria	Actinobacteria	-	Actinobacteria	Actinomycetales	Micromonosporaceae	Actinoplanes	-	Actinoplanes_toevensis_(T)_MN07-A0368_(AB468943)	0.59	0.99	0.0130593	0.0149407	0.00708065	0.00307295	0.00207116	0.00161145	0.00345985	0.00623428	0.00487987	0.00462927	0	0.00460766
Bacteria	Actinobacteria	-	Actinobacteria	Actinomycetales	Micromonosporaceae	Actinoplanes	-	Xiangella_phaseoli_(T)_NEAU-J5_(JQ073732)	0.85	0.99	0.00261185	0.0112055	0.00944086	0.00307295	0	0	0	0	0	0.00154309	0	0.00153589
Bacteria	Actinobacteria	-	Actinobacteria	Actinomycetales	Micromonosporaceae	Allocatelliglobosispora	-	Allocatelliglobosispora_scoriae_(T)_type_strain:_Sco-B14_(FN386736)	0.88	0.98	0	0	0	0.00307295	0.00414233	0	0.00518977	0.00207809	0.00487987	0	0	0.00460766
Bacteria	Actinobacteria	-	Actinobacteria	Actinomycetales	Micromonosporaceae	Dactylosporangium	-	Dactylosporangium_tropicum_KB2-4_(AB454508)	1	1	0.00783556	0.00747035	0.00708065	0.0153648	0.00828466	0.00805724	0.00345985	0.0103905	0.0065065	0.00925854	0.00353938	0.00460766
Bacteria	Actinobacteria	-	Actinobacteria	Actinomycetales	Micromonosporaceae	Longispora	-	Longispora_albida_(T)_K97-0003_(AB089241)	0.8	0.99	0	0	0	0	0.00207116	0	0.00345985	0	0	0	0	0.00307177
Bacteria	Actinobacteria	-	Actinobacteria	Actinomycetales	Micromonosporaceae	Micromonospora	-	Micromonospora_zamorensis_(T)_CR38_(FN658656)	1	1	0.00261185	0	0.0165215	0.0184377	0.012427	0.0225603	0.0138394	0.0290933	0.0146396	0.00925854	0.00884846	0.0107512
Bacteria	Actinobacteria	-	Actinobacteria	Actinomycetales	Micromonosporaceae	Pilimelia	-	Micromonospora_narathiwatensis_(T)_BTG4-1_(AB193559)	0.71	0.97	0.0208948	0.0280138	0.033043	0.029193	0.0289963	0.046732	0.0345985	0.0207809	0.0309059	0.0200602	0.0371635	0.0353254
Bacteria	Actinobacteria	-	Actinobacteria	Actinomycetales	Micromonosporaceae	Planosporangium	-	Actinoplanes_globisporus_(T)_JCM_3186T_(AB048219)	0.58	0.97	0	0	0.00236022	0.0153648	0.0103558	0.014503	0.0259489	0.00623428	0.0113864	0.00925854	0.0159272	0.013823
Bacteria	Actinobacteria	-	Actinobacteria	Actinomycetales	Micromonosporaceae	Rhizocola	-	Rhizocola_hellebori_K12-0602_(AB848707)	0.96	0.99	0	0	0	0.0138283	0.0062135	0	0.0138394	0.00207809	0.0065065	0.00462927	0.0106182	0.00307177
Bacteria	Actinobacteria	-	Actinobacteria	Actinomycetales	Micromonosporaceae	Virgisporangium	-	Virgisporangium_aurantiacum_(T)_YU438-5_(AB006169)	0.99	1	0	0	0	0.00307295	0.00207116	0.00322289	0.00518977	0.00623428	0.00487987	0	0.00176969	0
Bacteria	Actinobacteria	-	Actinobacteria	Actinomycetales	Mycobacteriaceae	Mycobacterium	-	Mycobacterium_kyorinense_strain_KUM_060204_(AB370111)	1	1	0.018283	0.0168083	0.0165215	0	0	0	0	0	0.00162663	0	0	0
Bacteria	Actinobacteria	-	Actinobacteria	Actinomycetales	Mycobacteriaceae	Mycobacterium	-	Mycobacterium_lentiflavum_(T)_ATCC_51985_(AF480583)	0.87	0.98	0.00522371	0.00186759	0.0118011	0.0107553	0.0186405	0.0128916	0.0155693	0.0187029	0.0178929	0.00462927	0.0141575	0.0153589
Bacteria	Actinobacteria	-	Actinobacteria	Actinomycetales	Mycobacteriaceae	Mycobacterium	-	Mycobacterium_madagascariense_(T)_JCM_13574_(AB537170)	1	1	0.174994	0.20917	0.198258	0.064532	0.0600638	0.0451205	0.0657371	0.0498743	0.0536786	0.0524651	0.0619392	0.0368613
Bacteria	Actinobacteria	-	Actinobacteria	Actinomycetales	Nakamurellaceae	Nakamurella	-	Nakamurella_flavida_(T)_DS-52_(DQ321750)	1	1	0.373495	0.429545	0.415398	0.447114	0.405948	0.409308	0.444591	0.344964	0.51076	0.40429	0.415878	0.368613
Bacteria	Actinobacteria	-	Actinobacteria	Actinomycetales	Nakamurellaceae	Nakamurella	-	Nakamurella_multipartita_(T)_JCM_9543T_(Y08541)	0.83	0.98	0	0.00373518	0.00472043	0.00460943	0.00828466	0.00483434	0.00518977	0.00623428	0.0162662	0.00617236	0.0123878	0.0107512
Bacteria	Actinobacteria	-	Actinobacteria	Actinomycetales	Nakamurellaceae	Nakamurella	-	Streptomyces_sp._VN07A0015_NBRC_107860_(AB705486)	0.51	0.96	0.00522371	0.00560276	0	0.00768238	0.00414233	0.00966869	0.00864962	0.00623428	0.00975975	0.00771545	0.0141575	0.0430048
Bacteria	Actinobacteria	-	Actinobacteria	Actinomycetales	Nocardiaceae	Nocardia	-	Nocardia_coubleae_(T)_OFN_N11_(DQ235688)	1	1	0	0	0	0.0061459	0.0103558	0.0112801	0.00172992	0.00831238	0.0065065	0.00308618	0.00353938	0.00614354
Bacteria	Actinobacteria	-	Actinobacteria	Actinomycetales	Nocardiaceae	Nocardia	-	Nocardia_elegans_(T)_type_strain:_IMMIB_N-402_(AJ854057)	1	0.98	0.00783556	0.00186759	0	0	0	0	0	0	0	0	0	0
Bacteria	Actinobacteria	-	Actinobacteria	Actinomycetales	Nocardiaceae	Rhodococcus	-	Rhodococcus_equi_(T)_DSM_20307T_(AF490539)	0.79	1	0	0	0.00236022	0.00768238	0.0062135	0.00483434	0.00345985	0.00831238	0.00487987	0	0.0123878	0.00153589
Bacteria	Actinobacteria	-	Actinobacteria	Actinomycetales	Nocardiaceae	Rhodococcus	-	Rhodococcus_qingshengii_(T)_djl-6_(DQ090961)	1	1	0	0.00373518	0	0.0169012	0.0186405	0.0112801	0.0103795	0.022859	0.0065065	0.0154309	0.00530908	0.0107512
Bacteria	Actinobacteria	-	Actinobacteria	Actinomycetales	Nocardiaceae	Rhodococcus	-	Rhodococcus_sp._NIO-1009_(HQ858009)	1	1	0.00522371	0.00186759	0	0	0	0	0.00172992	0	0	0.00154309	0	0.00460766
Bacteria	Actinobacteria	-	Actinobacteria	Actinomycetales	Nocardiaceae	Rhodococcus	-	Rhodococcus_tukisamuensis_(T)_Mb8_(AB067734)	0.97	1	0.00522371	0.00933794	0.00708065	0.0122918	0.0103558	0.00966869	0.00864962	0.0103905	0.0162662	0.016974	0.0159272	0.00921532
Bacteria	Actinobacteria	-	Actinobacteria	Actinomycetales	Nocardiaceae	Williamsia	-	Williamsia_faeni_(T)_N1350_(DQ157929)	1	1	0.00783556	0.00186759	0	0.00307295	0.0062135	0.00966869	0.0103795	0	0.00325325	0.00462927	0.0106182	0.00460766
Bacteria	Actinobacteria	-	Actinobacteria	Actinomycetales	Nocardioidaceae	Aeromicrobium	-	Aeromicrobium_panaciterrae_(T)_Gsoil_161_(AB245387)	1	1	0.00261185	0.00373518	0.00236022	0.0153648	0.0186405	0.0177259	0.0138394	0.00415619	0.0195195	0.0246895	0.0159272	0.00307177
Bacteria	Actinobacteria	-	Actinobacteria	Actinomycetales	Nocardioidaceae	Kribbella	-	Kribbella_antibiotica_(T)_YIM_31530_(AY082063)	1	1	0	0	0	0	0	0	0.00518977	0	0	0	0	0
Bacteria	Actinobacteria	-	Actinobacteria	Actinomycetales	Nocardioidaceae	Marmoricola	-	Marmoricola_aquaticus_strain_CBMAI_1089_(NR_136499.1)	0.99	0.99	0.018283	0.0298814	0.033043	0.0122918	0.0227828	0.0354519	0.0172992	0.0103905	0.0341591	0.0308618	0.023006	0.013823
Bacteria	Actinobacteria	-	Actinobacteria	Actinomycetales	Nocardioidaceae	Marmoricola	-	Nocardioides_sp._XH274_(KC986355)	0.79	0.98	0.00261185	0	0	0.107553	0.101487	0.109578	0.0951458	0.0955924	0.118744	0.0786976	0.134497	0.0875455
Bacteria	Actinobacteria	-	Actinobacteria	Actinomycetales	Nocardioidaceae	Mumia	-	Mumia_xiangluensis_strain_NEAU-KD1_(NR_146673.1)	0.57	0.93	0	0.0205435	0.0188817	0.0737508	0.0766331	0.0709037	0.0951458	0.0540305	0.0601851	0.067896	0.0814058	0.067579
Bacteria	Actinobacteria	-	Actinobacteria	Actinomycetales	Nocardioidaceae	Nocardioides	-	Nocardioides_alpinus_Cr7-14_(GU784866)	1	1	0.00261185	0	0	0.0722144	0.0662773	0.0821838	0.0830364	0.0561086	0.0731981	0.0694391	0.0513211	0.0414689
Bacteria	Actinobacteria	-	Actinobacteria	Actinomycetales	Nocardioidaceae	Nocardioides	-	Nocardioides_caeni_(T)_MN8_(FJ423551)	0.99	1	0	0.00186759	0	0.0384119	0.024854	0.032229	0.022489	0.0290933	0.0374124	0.0216033	0.0389332	0.0261101
Bacteria	Actinobacteria	-	Actinobacteria	Actinomycetales	Nocardioidaceae	Nocardioides	-	Nocardioides_dilutus_(T)_MSL-11_(EF466121)	0.98	1	0	0	0.00236022	0.0230471	0.0227828	0.0370633	0.0380583	0.0374057	0.0455455	0.0370342	0.0318545	0.0307177
Bacteria	Actinobacteria	-	Actinobacteria	Actinomycetales	Nocardioidaceae	Nocardioides	-	Nocardioides_endophyticus_strain_MWE_3-5_(KC878444)	0.75	0.99	0	0	0	0.00460943	0.0103558	0.00322289	0.00864962	0	0.00975975	0.00308618	0	0.00767943
Bacteria	Actinobacteria	-	Actinobacteria	Actinomycetales	Nocardioidaceae	Nocardioides	-	Nocardioides_halotolerans_(T)_MSL-23_(EF466122)	0.95	0.99	0.0130593	0.0149407	0.0118011	0.0537767	0.0310675	0.0354519	0.0397883	0.04364	0.039039	0.033948	0.0530908	0.0368613
Bacteria	Actinobacteria	-	Actinobacteria	Actinomycetales	Nocardioidaceae	Nocardioides	-	Nocardioides_hankookensis_(T)_DS-30_(EF555584)	1	0.98	0	0	0	0.0061459	0.0062135	0.0128916	0.00345985	0.0145467	0.00325325	0.00308618	0.00884846	0.00921532
Bacteria	Actinobacteria	-	Actinobacteria	Actinomycetales	Nocardioidaceae	Nocardioides	-	Nocardioides_hungaricus_(T)_RaM5-12_(AM981198)	1	0.97	0.174994	0.203567	0.172296	0.00153648	0	0	0.00345985	0	0	0	0	0
Bacteria	Actinobacteria	-	Actinobacteria	Actinomycetales	Nocardioidaceae	Nocardioides	-	Nocardioides_hwasunensis_(T)_type_strain:HFW-21_(AM295258)	1	1	0.00522371	0.00186759	0.00944086	0.0245836	0.024854	0.0370633	0.0276788	0.0374057	0.0504254	0.0432065	0.0336242	0.0307177
Bacteria	Actinobacteria	-	Actinobacteria	Actinomycetales	Nocardioidaceae	Nocardioides	-	Nocardioides_islandensis_(T)_MSL_26_(EF466123)	0.96	0.99	0.00261185	0.00373518	0.00708065	0.159793	0.171907	0.204654	0.140124	0.101827	0.165916	0.177455	0.16989	0.168947
Bacteria	Actinobacteria	-	Actinobacteria	Actinomycetales	Nocardioidaceae	Nocardioides	-	Nocardioides_marinquilinus_CL-GY44_(JX164255)	0.96	0.97	0.0208948	0.0242786	0.0188817	0.00153648	0.00207116	0.00322289	0.00345985	0	0.00487987	0	0	0.00460766
Bacteria	Actinobacteria	-	Actinobacteria	Actinomycetales	Nocardioidaceae	Nocardioides	-	Nocardioides_marinus_(T)_CL-DD14_(DQ401093)	0.84	0.96	0.0156711	0.0373518	0.0377635	0	0	0	0	0	0	0	0	0
Bacteria	Actinobacteria	-	Actinobacteria	Actinomycetales	Nocardioidaceae	Nocardioides	-	Nocardioides_nitrophenolicus_(T)_NSP_41_(AF005024)	0.78	0.98	0.0130593	0.00560276	0.00236022	0.0891156	0.0994159	0.0966869	0.0934159	0.0727333	0.0992241	0.0910424	0.0991028	0.119799
Bacteria	Actinobacteria	-	Actinobacteria	Actinomycetales	Nocardioidaceae	Nocardioides	-	Nocardioides_pyridinolyticus_(T)_OS4_(U61298)	0.95	0.98	0	0.00186759	0	0.0368754	0.0352098	0.0531778	0.046708	0.0353276	0.039039	0.0293187	0.0336242	0.0353254
Bacteria	Actinobacteria	-	Actinobacteria	Actinomycetales	Nocardioidaceae	Nocardioides	-	Nocardioides_salsibiostraticola_PAMC26527_(KC152461)	0.84	0.96	0	0	0	0.0061459	0.0062135	0.00322289	0.00518977	0	0.00162663	0.00308618	0.00530908	0.00153589
Bacteria	Actinobacteria	-	Actinobacteria	Actinomycetales	Nocardioidaceae	Nocardioides	-	Nocardioides_solisilvae_strain_Ka25_(NR_136850.1)	0.77	0.98	0	0	0	0.0153648	0.012427	0.00966869	0.00864962	0.00831238	0.00975975	0.00925854	0.0159272	0.00307177
Bacteria	Actinobacteria	-	Actinobacteria	Actinomycetales	Pseudonocardiaceae	-	-	Streptomyces_scabrisporus_strain_NBRC_100760_(NR_112597.1)	0.57	1	0.107086	0.141937	0.153414	0.00307295	0	0	0.00172992	0.00415619	0.00325325	0	0	0.00153589
Bacteria	Actinobacteria	-	Actinobacteria	Actinomycetales	Pseudonocardiaceae	Lentzea	-	Lentzea_waywayandensis_(T)_JCM_9114_(AB020029)	0.96	1	0	0	0	0.00153648	0	0	0.00518977	0	0.00162663	0.00154309	0.00176969	0
Bacteria	Actinobacteria	-	Actinobacteria	Actinomycetales	Pseudonocardiaceae	Pseudonocardia	-	Pseudonocardia_ailaonensis_(T)_YIM_45505_(DQ344632)	1	1	0.0104474	0.00373518	0.00944086	0.0522402	0.0434945	0.0596236	0.0536277	0.0519524	0.0341591	0.033948	0.0389332	0.0353254
Bacteria	Actinobacteria	-	Actinobacteria	Actinomycetales	Pseudonocardiaceae	Pseudonocardia	-	Pseudonocardia_hispaniensis_PA3_(FR695486)	0.94	0.99	0.0548489	0.0765711	0.0283226	0.0368754	0.0310675	0.0580121	0.0397883	0.04364	0.0569319	0.0216033	0.0300848	0.0353254
Bacteria	Actinobacteria	-	Actinobacteria	Actinomycetales	Sanguibacteraceae	Sanguibacter	-	Sanguibacter_inulinus_(T)_ST50_(X79451)	1	1	0.00522371	0.00373518	0	0.0061459	0.0144982	0.00644579	0.0069197	0.00831238	0.00325325	0.0154309	0.0123878	0.013823
Bacteria	Actinobacteria	-	Actinobacteria	Actinomycetales	Streptomycetaceae	Streptomyces	-	Streptomyces_bryophytorum_strain_NEAU-HZ10_(NR_146707.1)	0.66	1	0.0652963	0.0429545	0.0896882	0.00153648	0	0	0.00172992	0.00207809	0.00162663	0.00154309	0	0.00460766
Bacteria	Actinobacteria	-	Actinobacteria	Actinomycetales	Streptomycetaceae	Streptomyces	-	Streptomyces_scabiei_(T)_ATCC49173_(D63862)	0.9	1	0.0574608	0.0242786	0.0590054	0.0460943	0.0683485	0.046732	0.0605473	0.0519524	0.0357857	0.0617236	0.0619392	0.0522201
Bacteria	Actinobacteria	-	Actinobacteria	Actinomycetales	Streptomycetaceae	Streptomyces	-	Streptomyces_vinaceus_(T)_NBRC_13425_(AB184394)	0.98	1	0.0130593	0.0336166	0.033043	0.0860427	0.163622	0.135362	0.147044	0.0935143	0.118744	0.128077	0.0955634	0.0767943
Bacteria	Actinobacteria	-	Actinobacteria	Actinomycetales	Streptosporangiaceae	Streptosporangium	-	Streptosporangium_corydalis_strain_NEAU-Y6_(NR_146367.1)	1	1	0.00261185	0	0	0	0	0.00161145	0.00518977	0.00207809	0	0.00308618	0.00176969	0
Bacteria	Actinobacteria	-	Actinobacteria	Actinomycetales	Streptosporangineae_incertae_sedis	Sinosporangium	-	Sinosporangium_sp._A-T_1946_(KC865731)	0.55	0.95	0.00261185	0.00373518	0.00708065	0	0	0	0	0.00207809	0	0	0.00176969	0
Bacteria	Actinobacteria	-	Actinobacteria	Actinomycetales	Thermomonosporaceae	-	-	Actinomadura_alba_(T)_YIM_45681_(DQ985164)	0.51	0.94	0.0600726	0.0466897	0.0684463	0	0	0	0.00172992	0	0	0	0	0
Bacteria	Actinobacteria	-	Actinobacteria	Actinomycetales	Thermomonosporaceae	-	-	Actinomadura_scrupuli_(T)_R-Ac121_(FM210339)	0.52	0.96	0	0	0	0.0107553	0.0062135	0.00483434	0.0069197	0.00415619	0.0113864	0.00308618	0.0176969	0.00614354
Bacteria	Actinobacteria	-	Actinobacteria	Actinomycetales	Thermomonosporaceae	Actinoallomurus	-	Actinoallomurus_acanthiterrae_(T)_2614A723_(JQ085862)	0.62	0.94	0.770497	0.543468	0.580613	0	0	0.00161145	0.00518977	0	0	0	0	0
Bacteria	Actinobacteria	-	Actinobacteria	Actinomycetales	Thermomonosporaceae	Actinoallomurus	-	Actinoallomurus_coprocola_(T)_TT04-09_(=_NBRC_103688)_(AB364579)	0.55	0.95	0.00522371	0.00747035	0	0	0	0	0	0	0	0	0	0
Bacteria	Actinobacteria	-	Actinobacteria	Actinomycetales	Thermomonosporaceae	Actinoallomurus	-	Actinoallomurus_spadix_(T)_JCM3146T_(AF163120)	0.55	0.94	0.284692	0.171818	0.285586	0	0	0	0	0	0	0	0	0
Bacteria	Actinobacteria	-	Actinobacteria	Actinomycetales	Thermomonosporaceae	Actinoallomurus	-	Actinoallomurus_vinaceus_K10-0528_(AB668307)	0.68	0.96	1.63763	1.32599	1.7442	0.00307295	0.00207116	0.00644579	0.0345985	0	0.00325325	0	0.00353938	0.00307177
Bacteria	Actinobacteria	-	Actinobacteria	Actinomycetales	Thermomonosporaceae	Actinocorallia	-	Actinocorallia_longicatena_strain_NBRC_15961_(NR_112731.1)	1	0.99	0	0	0	0.00153648	0.00207116	0.00161145	0.00172992	0	0.00162663	0	0	0
Bacteria	Actinobacteria	-	Actinobacteria	Coriobacteriales	Coriobacteriaceae	-	-	Olsenella_profusa_(T)_D315A-29_(AF292374)	0.57	0.87	0	0	0	0.00153648	0	0.00161145	0	0.00207809	0	0	0.00530908	0.00307177
Bacteria	Actinobacteria	-	Actinobacteria	Gaiellales	Gaiellaceae	Gaiella	-	Conexibacter_woesei_DSM_14684_(CP001854)	0.67	0.87	0.0391778	0.0373518	0.0472043	0	0	0	0.00345985	0	0	0	0	0
Bacteria	Actinobacteria	-	Actinobacteria	Gaiellales	Gaiellaceae	Gaiella	-	Gaiella_occulta_(T)_F2-233_(JF423906)	0.86	0.92	2.79991	2.95639	3.3161	1.24455	1.16399	1.41163	1.34588	1.1097	1.17442	1.13726	1.15738	1.19646
Bacteria	Actinobacteria	-	Actinobacteria	Gaiellales	Gaiellaceae	Gaiella	-	Streptomyces_scabrisporus_strain_NBRC_100760_(NR_112597.1)	0.76	0.89	0.018283	0.0130731	0.00472043	0	0	0	0	0	0	0	0	0
Bacteria	Actinobacteria	-	Actinobacteria	Solirubrobacterales	-	-	-	Conexibacter_arvalis_KV-962_(AB597950)	0.69	0.91	0.488416	0.560276	0.729307	0.0230471	0.0207117	0.0306175	0.0311386	0.0270152	0.0243994	0.0324049	0.0336242	0.013823
Bacteria	Actinobacteria	-	Actinobacteria	Solirubrobacterales	-	-	-	Conexibacter_woesei_DSM_14684_(CP001854)	0.78	0.92	0	0	0	0.00153648	0.00414233	0.00644579	0.00518977	0	0.00975975	0.00308618	0.0123878	0.00460766
Bacteria	Actinobacteria	-	Actinobacteria	Solirubrobacterales	-	-	-	Solirubrobacter_sp._GTGR-8_(KF459924)	0.57	0.92	0.14104	0.16248	0.179376	0.0276566	0.0289963	0.0273946	0.0345985	0.0270152	0.0325325	0.0293187	0.023006	0.0445407
Bacteria	Actinobacteria	-	Actinobacteria	Solirubrobacterales	Conexibacteraceae	Conexibacter	-	Conexibacter_arvalis_KV-962_(AB597950)	0.79	0.93	0.355212	0.461294	0.599495	0.00153648	0.00414233	0.00644579	0.00864962	0.00415619	0.00325325	0.00308618	0.00707877	0.00307177
Bacteria	Actinobacteria	-	Actinobacteria	Solirubrobacterales	Conexibacteraceae	Conexibacter	-	Conexibacter_woesei_DSM_14684_(CP001854)	0.76	0.94	0.694753	0.896442	1.04086	0.0906521	0.0559215	0.0902411	0.0864962	0.0498743	0.0731981	0.0740684	0.0672483	0.0767943
Bacteria	Actinobacteria	-	Actinobacteria	Solirubrobacterales	Conexibacteraceae	Conexibacter	-	Solirubrobacter_ginsenosidimutans_BXN5-15_(EU332825)	0.51	0.93	0	0.00373518	0	0.0122918	0.012427	0.0128916	0.0138394	0.0124686	0.0113864	0.0200602	0.0159272	0.00460766
Bacteria	Actinobacteria	-	Actinobacteria	Solirubrobacterales	Conexibacteraceae	Conexibacter	-	Solirubrobacter_sp._GTGR-8_(KF459924)	0.59	0.94	0.00261185	0.00186759	0	0.0138283	0.0062135	0.0177259	0.0103795	0.0187029	0.0146396	0.0154309	0.00884846	0.0184306
Bacteria	Actinobacteria	-	Actinobacteria	Solirubrobacterales	Conexibacteraceae	Conexibacter	-	Solirubrobacter_sp._GTJR-20_(KF551107)	0.56	0.89	0	0	0	0.00153648	0	0	0.00345985	0	0	0.00154309	0.00176969	0.00153589
Bacteria	Actinobacteria	-	Actinobacteria	Solirubrobacterales	Conexibacteraceae	Conexibacter	-	Sporichthya_polymorpha_(T)_IFO_12702_(AB025317)	0.59	0.88	0.00783556	0.00186759	0.00708065	0.0138283	0.0207117	0.0161145	0.0172992	0.0207809	0.0227727	0.0123447	0.0159272	0.0245742
Bacteria	Actinobacteria	-	Actinobacteria	Solirubrobacterales	Conexibacteraceae	Conexibacter	-	Thermoleophilum_album_(T)_type_strain:_ATCC_35263_(AJ458462)	0.5	0.93	0	0	0.00236022	0.00153648	0	0.00483434	0.00172992	0.00415619	0	0.00308618	0.00176969	0.00460766
Bacteria	Actinobacteria	-	Actinobacteria	Solirubrobacterales	Solirubrobacteraceae	Solirubrobacter	-	Solirubrobacter_ginsenosidimutans_BXN5-15_(EU332825)	0.88	0.98	0.018283	0.0130731	0.0236022	0.0998709	0.0973448	0.103133	0.0934159	0.0685771	0.100851	0.0879562	0.0566302	0.0645072
Bacteria	Actinobacteria	-	Actinobacteria	Solirubrobacterales	Solirubrobacteraceae	Solirubrobacter	-	Solirubrobacter_sp._GTGR-8_(KF459924)	0.71	0.95	0	0	0	0.00153648	0	0	0.00172992	0	0	0	0	0
Bacteria	Actinobacteria	-	Thermoleophilia	Thermoleophilales	Thermoleophilaceae	Thermoleophilum	-	Conexibacter_arvalis_KV-962_(AB597950)	0.64	0.91	0	0	0	0	0	0	0.0155693	0	0	0	0	0
Bacteria	Actinobacteria	-	Thermoleophilia	Thermoleophilales	Thermoleophilaceae	Thermoleophilum	-	Solirubrobacter_sp._GTGR-8_(KF459924)	0.54	0.91	0	0.00186759	0.00708065	0.0245836	0.0165693	0.0290061	0.0345985	0.0145467	0.0325325	0.0262325	0.0353938	0.0230383
Bacteria	Actinobacteria	-	Thermoleophilia	Thermoleophilales	Thermoleophilaceae	Thermoleophilum	-	Thermoleophilum_album_(T)_type_strain:_ATCC_35263_(AJ458462)	0.53	0.95	0	0.00186759	0.00708065	0	0	0	0.00864962	0	0	0	0	0
Bacteria	Armatimonadetes	-	Armatimonadetes_gp2_c	Armatimonadetes_gp2_o	Armatimonadetes_gp2_f	Armatimonadetes_gp2	-	uncultured_bacterium_(CU925187)	1	0.98	0	0	0	0.00307295	0	0	0.00172992	0	0.00162663	0	0	0.00153589
Bacteria	Armatimonadetes	-	Armatimonadetes_gp2_c	Armatimonadetes_gp2_o	Armatimonadetes_gp2_f	Armatimonadetes_gp2	-	uncultured_bacterium_BacC-s_093_(EU335186)	1	0.97	0.00522371	0	0.00236022	0	0.00207116	0.00322289	0	0.00207809	0.00162663	0.00462927	0	0.00614354
Bacteria	Armatimonadetes	-	Armatimonadetes_gp2_c	Armatimonadetes_gp2_o	Armatimonadetes_gp2_f	Armatimonadetes_gp2	-	uncultured_bacterium_KM22B-118_(AB300112)	0.99	0.96	0.00261185	0.00373518	0.00236022	0	0	0	0	0	0	0	0.00176969	0
Bacteria	Armatimonadetes	-	Armatimonadetes_gp2_c	Armatimonadetes_gp2_o	Armatimonadetes_gp2_f	Armatimonadetes_gp2	-	uncultured_bacterium_SJA-121_(AJ009490)	0.98	0.96	0	0	0	0.00153648	0	0.00161145	0.00172992	0.00623428	0.00162663	0	0.00176969	0
Bacteria	Armatimonadetes	-	Armatimonadetes_gp2_c	Armatimonadetes_gp2_o	Armatimonadetes_gp2_f	Armatimonadetes_gp2	-	uncultured_candidate_division_OP10_bacterium_D15_25_(EU266864)	0.98	0.94	0	0	0	0.0122918	0.00828466	0.00322289	0.0069197	0.00415619	0.00813312	0.00462927	0.00530908	0.00460766
Bacteria	Armatimonadetes	-	Armatimonadetes_gp4_c	Armatimonadetes_gp4_o	Armatimonadetes_gp4_f	Armatimonadetes_gp4	-	uncultured_bacterium_FFCH11451_(EU135012)	0.97	0.95	0	0	0	0	0	0	0	0	0.00162663	0.00154309	0.00176969	0.00153589
Bacteria	Armatimonadetes	-	Armatimonadetes_gp4_c	Armatimonadetes_gp4_o	Armatimonadetes_gp4_f	Armatimonadetes_gp4	-	uncultured_bacterium_FFCH14450_(EU135004)	1	1	0.00261185	0.00373518	0	0.00153648	0.0062135	0.00322289	0.00172992	0.00415619	0.00162663	0	0.00353938	0.00307177
Bacteria	Armatimonadetes	-	Armatimonadetes_gp4_c	Armatimonadetes_gp4_o	Armatimonadetes_gp4_f	Armatimonadetes_gp4	-	uncultured_bacterium_FFCH2462_(EU135010)	0.97	0.98	0	0	0	0	0	0.00322289	0	0	0	0	0.00176969	0.00153589
Bacteria	Armatimonadetes	-	Armatimonadetes_gp4_c	Armatimonadetes_gp4_o	Armatimonadetes_gp4_f	Armatimonadetes_gp4	-	uncultured_bacterium_FFCH5572_(EU134982)	0.98	0.97	0	0.00186759	0	0.0169012	0.0227828	0.014503	0.0242189	0.0166248	0.0146396	0.0231464	0.0212363	0.0199665
Bacteria	Armatimonadetes	-	Armatimonadetes_gp4_c	Armatimonadetes_gp4_o	Armatimonadetes_gp4_f	Armatimonadetes_gp4	-	uncultured_bacterium_FFCH5577_(EU135017)	1	0.96	0	0	0	0.00153648	0.00207116	0.00322289	0.00345985	0.00415619	0.00162663	0.00462927	0.00707877	0
Bacteria	Armatimonadetes	-	Armatimonadetes_gp4_c	Armatimonadetes_gp4_o	Armatimonadetes_gp4_f	Armatimonadetes_gp4	-	uncultured_bacterium_p11i17ok_(FJ478555)	0.85	0.95	0	0	0	0.0138283	0.012427	0.0193374	0.0103795	0.00831238	0.0162662	0.0200602	0.0141575	0.013823
Bacteria	Armatimonadetes	-	Armatimonadetes_gp4_c	Armatimonadetes_gp4_o	Armatimonadetes_gp4_f	Armatimonadetes_gp4	-	uncultured_bacterium_p36e04ok_(FJ479425)	0.71	0.92	0	0	0	0	0	0	0	0.00415619	0.00325325	0.00308618	0	0.00153589
Bacteria	Armatimonadetes	-	Armatimonadetes_gp5_c	Armatimonadetes_gp5_o	Armatimonadetes_gp5_f	Armatimonadetes_gp5	-	uncultured_Armatimonadetes_bacterium_F11_WMSP2_(DQ450814)	0.87	0.94	0.0626845	0.0728359	0.0637258	0.00460943	0.00828466	0.00966869	0.0103795	0.00831238	0.00162663	0	0.00530908	0.00460766
Bacteria	Armatimonadetes	-	Armatimonadetes_gp5_c	Armatimonadetes_gp5_o	Armatimonadetes_gp5_f	Armatimonadetes_gp5	-	uncultured_bacterium_FCPT516_(EF515998)	0.88	0.94	0.0235067	0.0298814	0.0188817	0.0107553	0.0269251	0.00805724	0.0155693	0.0145467	0.0146396	0.0108016	0.0283151	0.0261101
Bacteria	Armatimonadetes	-	Armatimonadetes_gp5_c	Armatimonadetes_gp5_o	Armatimonadetes_gp5_f	Armatimonadetes_gp5	-	uncultured_bacterium_GC55_(AJ271048)	0.91	0.96	0	0	0	0.0138283	0.0144982	0.00966869	0.0345985	0.00831238	0.00813312	0.00925854	0.00884846	0.00767943
Bacteria	Armatimonadetes	-	Armatimonadetes_gp5_c	Armatimonadetes_gp5_o	Armatimonadetes_gp5_f	Armatimonadetes_gp5	-	uncultured_bacterium_SBR1039_(X84482)	0.85	0.94	0	0	0	0.00307295	0.00207116	0.00161145	0	0	0.00325325	0.00462927	0.00176969	0.00153589
Bacteria	Armatimonadetes	-	Armatimonadia	Armatimonadales	Armatimonadaceae	Armatimonas/Armatimonadetes_gp1	-	Armatimonas_rosea_(T)_YO-36_(AB529679)	1	1	0	0	0	0.00153648	0	0.00161145	0	0.00207809	0	0	0	0.00153589
Bacteria	Armatimonadetes	-	Armatimonadia	Armatimonadales	Armatimonadaceae	Armatimonas/Armatimonadetes_gp1	-	uncultured_bacterium_FCPO634_(EF516412)	0.99	0.97	0.0235067	0.0186759	0.00944086	0	0	0	0	0	0	0	0	0
Bacteria	Armatimonadetes	-	Armatimonadia	Armatimonadales	Armatimonadaceae	Armatimonas/Armatimonadetes_gp1	-	uncultured_bacterium_FCPS433_(EF516134)	0.99	0.95	0	0.00186759	0	0	0	0.00322289	0	0	0	0.00154309	0.00353938	0
Bacteria	Armatimonadetes	-	Armatimonadia	Armatimonadales	Armatimonadaceae	Armatimonas/Armatimonadetes_gp1	-	uncultured_bacterium_FFCH2413_(EU134997)	1	0.98	0	0	0	0.00460943	0.0103558	0.00644579	0.0121095	0	0.0113864	0.0123447	0.00353938	0.00921532
Bacteria	Armatimonadetes	-	Armatimonadia	Armatimonadales	Armatimonadaceae	Armatimonas/Armatimonadetes_gp1	-	uncultured_candidate_division_OP10_bacterium_W1-4H_(AY192276)	1	0.96	0	0	0	0	0	0	0.00345985	0.00207809	0	0.00154309	0.00176969	0
Bacteria	Armatimonadetes	-	Armatimonadia	Armatimonadales	Armatimonadaceae	Armatimonas/Armatimonadetes_gp1	-	uncultured_soil_bacterium_bacnit96_(EU861928)	0.64	0.91	0.00783556	0.00373518	0.00472043	0	0	0	0	0	0	0	0	0
Bacteria	Armatimonadetes	-	Chthonomonadetes	Chthonomonadales	Chthonomonadaceae	Chthonomonas/Armatimonadetes_gp3	-	uncultured_bacterium_FCPO562_(EF515962)	1	0.94	0	0.00373518	0	0.00153648	0	0	0	0	0	0.00154309	0	0
Bacteria	Armatimonadetes	-	Chthonomonadetes	Chthonomonadales	Chthonomonadaceae	Chthonomonas/Armatimonadetes_gp3	-	uncultured_bacterium_FFCH11771_(EU134987)	0.99	0.93	0	0	0	0.00153648	0.00207116	0	0.00518977	0	0	0	0	0.00460766
Bacteria	Armatimonadetes	-	Chthonomonadetes	Chthonomonadales	Chthonomonadaceae	Chthonomonas/Armatimonadetes_gp3	-	uncultured_bacterium_FFCH7771_(EU135026)	0.98	0.96	0.0130593	0.0242786	0.0165215	0	0.00828466	0.00161145	0	0.00207809	0.00325325	0	0	0
Bacteria	Armatimonadetes	-	Chthonomonadetes	Chthonomonadales	Chthonomonadaceae	Chthonomonas/Armatimonadetes_gp3	-	uncultured_bacterium_FFCH9957_(EU134993)	1	0.98	0	0	0	0.00460943	0	0.00161145	0.00172992	0.00415619	0.00487987	0.00462927	0.00884846	0.00153589
Bacteria	Armatimonadetes	-	Chthonomonadetes	Chthonomonadales	Chthonomonadaceae	Chthonomonas/Armatimonadetes_gp3	-	uncultured_bacterium_R58_(EU445226)	1	0.96	0.018283	0.0186759	0.0165215	0	0	0	0.0069197	0	0	0	0.00176969	0
Bacteria	Armatimonadetes	-	Chthonomonadetes	Chthonomonadales	Chthonomonadaceae	Chthonomonas/Armatimonadetes_gp3	-	uncultured_bacterium_SJA-22_(AJ009456)	0.99	0.96	0	0	0	0.00153648	0.00207116	0	0	0	0	0	0	0.00153589
Bacteria	Bacteroidetes	-	-	-	-	-	-	Alistipes_indistinctus_(T)_YIT_12060_(AB490804)	1	0.89	0	0	0	0	0	0	0	0	0	0.00154309	0.00176969	0
Bacteria	Bacteroidetes	-	-	-	-	-	-	Alistipes_putredinis_(T)_(L16497)	0.93	0.85	0	0	0	0	0	0.00161145	0.00172992	0	0	0	0	0
Bacteria	Bacteroidetes	-	-	-	-	-	-	Bacteroidales_bacterium_HG677_(AB851476)	1	0.88	0.0130593	0.0186759	0.0401237	0.00460943	0.00207116	0.00161145	0.00172992	0	0.00487987	0	0	0
Bacteria	Bacteroidetes	-	-	-	-	-	-	Bacteroidetes_bacterium_P4(2013)_(KC800928)	0.99	0.87	0	0	0	0.00460943	0.00828466	0.00322289	0.00518977	0.00207809	0.00325325	0.00771545	0.0106182	0.00460766
Bacteria	Bacteroidetes	-	-	-	-	-	-	Chitinophaga_dinghuensis_strain_DHOC24_(NR_145914.1)	1	0.85	0.00261185	0.00186759	0	0.0215107	0.0227828	0.0177259	0.0172992	0.0207809	0.0178929	0.0293187	0.0159272	0.0153589
Bacteria	Bacteroidetes	-	-	-	-	-	-	Chryseobacterium_treverense_(T)_type_strain:_IMMIB_L-1519_(FN297836)	0.98	0.87	0	0	0	0.0061459	0.00207116	0.00644579	0.00345985	0.0103905	0.00813312	0.00308618	0.00353938	0.00307177
Bacteria	Bacteroidetes	-	-	-	-	-	-	Cytophaga_sp._MEBiC07026_(JQ672625)	0.98	0.88	0	0	0	0	0	0	0.00172992	0	0.00325325	0	0.00176969	0
Bacteria	Bacteroidetes	-	-	-	-	-	-	Cytophaga_xylanolytica_strain_DSM_6779_(NR_117112.1)	1	0.9	0	0	0	0.00153648	0.00207116	0.00161145	0.00172992	0.00415619	0.00487987	0.00154309	0.00176969	0.00153589
Bacteria	Bacteroidetes	-	-	-	-	-	-	Draconibacterium_orientale_FH5_(JQ683778)	0.99	0.89	0	0	0	0.0061459	0.00414233	0.00483434	0	0	0.00325325	0.00308618	0.00353938	0.00153589
Bacteria	Bacteroidetes	-	-	-	-	-	-	Elizabethkingia_meningoseptica_(T)_type_strain:_ATCC_13253_(AJ704540)	0.97	0.87	0	0	0	0.00307295	0.00207116	0.00322289	0	0.00207809	0.00162663	0.00154309	0.00530908	0
Bacteria	Bacteroidetes	-	-	-	-	-	-	Mangroviflexus_xiamenensis_(T)_P2_(HQ697914)	1	0.87	0	0	0	0	0	0	0	0.00207809	0.00162663	0	0	0.00153589
Bacteria	Bacteroidetes	-	-	-	-	-	-	Marinifilum_fragile_(T)_JC2469_(FJ394546)	1	0.89	0	0	0	0.00307295	0	0.00322289	0.00172992	0.00415619	0	0	0.00353938	0.00153589
Bacteria	Bacteroidetes	-	-	-	-	-	-	Marinilabilia_nitratireducens_strain_AK2_(NR_132609.1)	0.99	0.88	0.0757437	0.113923	0.0802474	0	0	0	0	0	0	0	0	0
Bacteria	Bacteroidetes	-	-	-	-	-	-	Marivirga_tractuosa_(T)_IFO_15989_(AB078072)	1	0.89	0	0	0	0.0153648	0.012427	0.0225603	0.0155693	0.0145467	0.0227727	0.0154309	0.0123878	0.0199665
Bacteria	Bacteroidetes	-	-	-	-	-	-	Mucilaginibacter_daejeonensis_(T)_Jip_10_(AB267717)	0.97	0.85	0.00783556	0	0	0.0215107	0.0310675	0.0306175	0.0138394	0.0249371	0.0276526	0.033948	0.0353938	0.0168947
Bacteria	Bacteroidetes	-	-	-	-	-	-	Niabella_tibetensis_(T)_15-4_(GU291295)	0.99	0.85	0.018283	0.00747035	0.00944086	0.0199742	0.0227828	0.0209488	0.0190292	0.0311714	0.0325325	0.0447496	0.0159272	0.0307177
Bacteria	Bacteroidetes	-	-	-	-	-	-	Owenweeksia_hongkongensis_(T)_UST20020801_(AB125062)	0.97	0.88	0.00783556	0.00560276	0.00236022	0.0445578	0.0269251	0.0290061	0.0190292	0.0145467	0.026026	0.0246895	0.0300848	0.0245742
Bacteria	Bacteroidetes	-	-	-	-	-	-	Paludibacter_propionicigenes_(T)_WB4_(AB078842)	0.94	0.85	0	0	0	0.00153648	0.00207116	0.00483434	0	0.00207809	0.00325325	0	0.00176969	0
Bacteria	Bacteroidetes	-	-	-	-	-	-	Parasegetibacter_sp._SGM2-10_(KJ634465)	1	0.89	0	0	0	0.00153648	0.0062135	0.00161145	0	0	0	0	0	0
Bacteria	Bacteroidetes	-	-	-	-	-	-	Pedobacter_lotistagni_strain_THG-DN6.8_(NR_136442.1)	1	0.89	0	0	0	0.00460943	0.00414233	0.00483434	0	0.00207809	0.013013	0.0108016	0.00707877	0.00307177
Bacteria	Bacteroidetes	-	-	-	-	-	-	Pedobacter_sp._HME8457_(JQ911707)	1	0.9	0	0	0	0.00307295	0	0.00161145	0.00172992	0	0	0.00308618	0.00176969	0
Bacteria	Bacteroidetes	-	-	-	-	-	-	Pedobacter_sp._W-WS1_(KM229740)	0.98	0.86	0.00522371	0.00373518	0.00708065	0.00768238	0.012427	0.0177259	0.00518977	0.00831238	0.00813312	0.0108016	0.0106182	0.00767943
Bacteria	Bacteroidetes	-	-	-	-	-	-	Phaeocystidibacter_marisrubri_strain_G18_(NR_136475.1)	1	0.87	0	0	0	0.00153648	0	0.00161145	0	0.00415619	0	0.00154309	0	0.00153589
Bacteria	Bacteroidetes	-	-	-	-	-	-	Prolixibacter_bellariivorans_(T)_F2_(AY918928)	1	0.91	0	0	0	0	0.00207116	0.00161145	0.00172992	0	0	0	0	0
Bacteria	Bacteroidetes	-	-	-	-	-	-	Prolixibacter_denitrificans_strain_MIC1-1_(NR_137212.1)	0.99	0.87	0	0	0	0.113699	0.0828466	0.093464	0.0622773	0.114295	0.0943442	0.132706	0.0796362	0.0906173
Bacteria	Bacteroidetes	-	-	-	-	-	-	Rhodocytophaga_aerolata_(T)_5416T-29_(EU004198)	0.95	0.86	0	0	0	0.00153648	0.00414233	0.00322289	0.00518977	0.00831238	0.0113864	0.00462927	0.00707877	0.00614354
Bacteria	Bacteroidetes	-	-	-	-	-	-	Rikenellaceae_bacterium_JAM-BA0501_(AB362265)	0.99	0.9	0	0	0	0.0153648	0.024854	0.0257832	0.0069197	0.0103905	0.0195195	0.0138878	0.0176969	0.00307177
Bacteria	Bacteroidetes	-	-	-	-	-	-	Saccharicrinis_marinus_strain_Y11_(NR_137404.1)	1	0.9	0	0	0	0.0061459	0.0165693	0.00966869	0.00518977	0.0103905	0.0065065	0.00771545	0.0106182	0.00153589
Bacteria	Bacteroidetes	-	-	-	-	-	-	Siphonobacter_aquaeclarae_(T)_P2_(FJ177421)	0.95	0.86	0	0	0	0.00153648	0.00207116	0.00322289	0.00172992	0	0.00162663	0	0	0
Bacteria	Bacteroidetes	-	-	-	-	-	-	Solitalea_canadensis_(T)_IFO_15130_(AB078046)	1	0.91	0	0	0	0.00768238	0.0103558	0.0128916	0	0.00623428	0.00813312	0.00771545	0.00707877	0.00153589
Bacteria	Bacteroidetes	-	-	-	-	-	-	Solitalea_koreensis_(T)_R2A36-4_(EU787448)	1	0.89	0.45185	0.606966	0.382355	0.268883	0.242326	0.259443	0.166073	0.155857	0.235861	0.263869	0.161042	0.162804
Bacteria	Bacteroidetes	-	-	-	-	-	-	Sphingobacterium_kitahiroshimense_(T)_10C_(AB361248)	1	0.87	0	0.00186759	0	0.00921886	0.012427	0.0193374	0.00172992	0.00415619	0.0065065	0.00308618	0.0141575	0.00767943
Bacteria	Bacteroidetes	-	-	-	-	-	-	Sunxiuqinia_faeciviva_(T)_JAM-BA0302_(AB362263)	1	0.89	0	0	0	0.0107553	0.012427	0.00805724	0.00172992	0.00831238	0.00487987	0.0154309	0.0123878	0.0122871
Bacteria	Bacteroidetes	-	-	-	-	-	-	Terrimonas_aquatica_(T)_RIB1-6_(FJ347757)	0.96	0.86	0	0.0112055	0	0.102944	0.0704196	0.0531778	0.0605473	0.0519524	0.0715715	0.0925854	0.0637089	0.0645072
Bacteria	Bacteroidetes	-	Bacteroidia	Bacteroidales	-	-	-	Bacteroidales_bacterium_HG677_(AB851476)	0.77	0.91	0	0.00747035	0	0	0.00207116	0	0	0	0.00162663	0	0.00176969	0
Bacteria	Bacteroidetes	-	Bacteroidia	Bacteroidales	-	-	-	Carboxylicivirga_linearis_strain_FB218_(NR_137387.1)	0.7	0.87	0	0	0	0.00460943	0	0	0.00172992	0.00415619	0.00162663	0	0	0
Bacteria	Bacteroidetes	-	Bacteroidia	Bacteroidales	-	-	-	Cytophaga_sp._MEBiC_08093_(KF620113)	0.62	0.91	0.00261185	0.00747035	0.00236022	0	0	0	0	0	0	0	0	0
Bacteria	Bacteroidetes	-	Bacteroidia	Bacteroidales	-	-	-	Cytophaga_sp._MEBiC07026_(JQ672625)	0.71	0.9	0	0	0	0.00307295	0.0103558	0.014503	0.00345985	0.0103905	0.0211461	0.00617236	0.00530908	0.0153589
Bacteria	Bacteroidetes	-	Bacteroidia	Bacteroidales	-	-	-	Mangroviflexus_xiamenensis_(T)_P2_(HQ697914)	0.72	0.9	0	0	0	0.00460943	0.012427	0.00966869	0.0069197	0.0166248	0.0178929	0.00617236	0.00884846	0.0168947
Bacteria	Bacteroidetes	-	Bacteroidia	Bacteroidales	-	-	-	Mariniphaga_sediminis_strain_SY21_(NR_137221.1)	0.55	0.88	0	0	0	0.0138283	0.0331386	0.0241717	0.0242189	0.0394838	0.0309059	0.0432065	0.0265454	0.0199665
Bacteria	Bacteroidetes	-	Bacteroidia	Bacteroidales	-	-	-	Paludibacter_propionicigenes_(T)_WB4_(AB078842)	0.79	0.9	0	0	0	0	0.00828466	0	0	0	0	0	0.00176969	0
Bacteria	Bacteroidetes	-	Bacteroidia	Bacteroidales	-	-	-	Prolixibacter_denitrificans_strain_MIC1-1_(NR_137212.1)	0.64	0.88	0	0.00373518	0	0.0599226	0.0538503	0.0644579	0.0363284	0.0706552	0.065065	0.0524651	0.0583998	0.0491484
Bacteria	Bacteroidetes	-	Bacteroidia	Bacteroidales	-	-	-	Saccharicrinis_marinus_strain_Y11_(NR_137404.1)	0.68	0.89	0	0	0	0.0153648	0.0144982	0.00966869	0.00345985	0.00831238	0.00487987	0.00925854	0.00353938	0.0122871
Bacteria	Bacteroidetes	-	Bacteroidia	Bacteroidales	-	-	-	Sediminibacterium_ginsengisoli_(T)_DCY13_(EF067860)	0.52	0.87	0	0	0	0	0.00414233	0.00161145	0	0	0.00162663	0.00154309	0	0
Bacteria	Bacteroidetes	-	Bacteroidia	Bacteroidales	-	-	-	Solitalea_koreensis_(T)_R2A36-4_(EU787448)	0.56	0.88	0	0.00747035	0.00236022	0.0307295	0.0207117	0.0193374	0.022489	0.0103905	0.0195195	0.0277756	0.0212363	0.00614354
Bacteria	Bacteroidetes	-	Bacteroidia	Bacteroidales	Marinilabiliaceae	-	-	Alkaliflexus_imshenetskii_strain_Z-7010_(NR_117198.1)	0.65	0.9	0	0	0	0.00307295	0.0103558	0.00161145	0	0.00415619	0	0.00617236	0.00530908	0.00153589
Bacteria	Bacteroidetes	-	Bacteroidia	Bacteroidales	Marinilabiliaceae	-	-	Mangroviflexus_xiamenensis_(T)_P2_(HQ697914)	0.52	0.89	0.00261185	0	0	0.00307295	0.00207116	0.00483434	0.00518977	0	0.00325325	0.00308618	0.00707877	0.00767943
Bacteria	Bacteroidetes	-	Bacteroidia	Bacteroidales	Porphyromonadaceae	Paludibacter	-	Paludibacter_propionicigenes_(T)_WB4_(AB078842)	0.54	0.88	0	0	0.00236022	0.00307295	0.00207116	0.00161145	0.00345985	0	0.0146396	0.00771545	0.00353938	0.00307177
Bacteria	Bacteroidetes	-	Bacteroidia	Bacteroidales	Prolixibacteraceae	-	-	Bacteroidetes_bacterium_G22_(JQ683777)	0.94	0.93	0	0	0	0	0.00207116	0.00322289	0	0	0.00162663	0.00154309	0	0
Bacteria	Bacteroidetes	-	Bacteroidia	Bacteroidales	Prolixibacteraceae	-	-	Mangrovibacterium_diazotrophicum_SCSIO_N0430_(JX983191)	0.82	0.94	0	0	0	0.0061459	0.00207116	0.00322289	0	0.00415619	0	0.00308618	0.00353938	0.00307177
Bacteria	Bacteroidetes	-	Bacteroidia	Bacteroidales	Prolixibacteraceae	-	-	Saccharicrinis_marinus_strain_Y11_(NR_137404.1)	0.58	0.91	0	0	0	0	0.00207116	0	0.00345985	0	0	0.00308618	0	0
Bacteria	Bacteroidetes	-	Bacteroidia	Bacteroidales	Prolixibacteraceae	Draconibacterium	-	Solitalea_koreensis_(T)_R2A36-4_(EU787448)	0.66	0.87	0	0	0	0	0.00207116	0.00161145	0.00172992	0	0	0	0	0.00153589
Bacteria	Bacteroidetes	-	Cytophagia	Cytophagales	-	-	-	Adhaeribacter_aerophilus_(T)_6424S-25_(GQ421850)	0.98	0.93	0	0	0	0.00153648	0	0	0	0.00831238	0	0.00154309	0	0.00153589
Bacteria	Bacteroidetes	-	Cytophagia	Cytophagales	-	-	-	Adhaeribacter_sp._GSR3061_(JN607156)	0.84	0.9	0	0	0	0	0	0.00322289	0.00172992	0	0.00162663	0	0	0.00153589
Bacteria	Bacteroidetes	-	Cytophagia	Cytophagales	-	-	-	Cytophaga_aurantiaca_(T)_NCIMB_8628_(D12658)	0.51	0.87	0	0	0.00236022	0.0875791	0.113914	0.11119	0.0726568	0.0748114	0.112237	0.114189	0.102642	0.0522201
Bacteria	Bacteroidetes	-	Cytophagia	Cytophagales	-	-	-	Flexibacter_sp._AMV16_(T)_(FN396961)	0.95	0.9	0	0	0	0.00460943	0.00207116	0.00322289	0	0	0	0.00154309	0	0.00153589
Bacteria	Bacteroidetes	-	Cytophagia	Cytophagales	-	-	-	Ohtaekwangia_koreensis_(T)_3B-2_(GU117702)	1	0.94	0	0	0	0.0245836	0.0207117	0.0193374	0.0242189	0.0290933	0.0178929	0.0324049	0.0283151	0.0107512
Bacteria	Bacteroidetes	-	Cytophagia	Cytophagales	-	-	-	Reichenbachiella_agariperforans_(T)_KMM3525_(AB058919)	0.93	0.86	0	0	0	0.00153648	0	0	0.00172992	0	0	0	0.00176969	0.00153589
Bacteria	Bacteroidetes	-	Cytophagia	Cytophagales	-	-	-	Sphingobacteria_bacterium_RYG_(FR774778)	0.99	0.91	0.00783556	0.00186759	0.00236022	0.0491672	0.0476368	0.0580121	0.0276788	0.0353276	0.0439189	0.0570944	0.0566302	0.0629713
Bacteria	Bacteroidetes	-	Cytophagia	Cytophagales	-	-	-	Sporocytophaga_myxococcoides_(T)_DSM_11118T_(AJ310654)	0.86	0.91	0	0	0	0.0230471	0.0103558	0.0128916	0.00864962	0.00623428	0.0146396	0.0231464	0.0176969	0.0153589
Bacteria	Bacteroidetes	-	Cytophagia	Cytophagales	Chryseolinea_f	Chryseolinea	-	Cesiribacter_roseus_(T)_311_(HM775387)	0.53	0.9	0	0	0	0.0230471	0.0331386	0.0257832	0.0121095	0.0249371	0.013013	0.0308618	0.023006	0.0276459
Bacteria	Bacteroidetes	-	Cytophagia	Cytophagales	Chryseolinea_f	Chryseolinea	-	Ohtaekwangia_koreensis_(T)_3B-2_(GU117702)	0.5	0.89	0	0	0	0	0.00207116	0	0	0.00207809	0	0.00308618	0	0.00153589
Bacteria	Bacteroidetes	-	Cytophagia	Cytophagales	Chryseolinea_f	Chryseolinea	-	Ohtaekwangia_kribbensis_(T)_10AO_(GU117703)	0.65	0.92	0	0	0	0.21818	0.234042	0.207877	0.105525	0.143389	0.13989	0.211403	0.143345	0.162804
Bacteria	Bacteroidetes	-	Cytophagia	Cytophagales	Chryseolinea_f	Chryseolinea	-	Sphingobacteria_bacterium_RYG_(FR774778)	0.67	0.92	0.14104	0.123261	0.0613656	0.871182	0.776687	0.891131	0.562225	0.777207	0.653903	0.800864	0.686641	0.692685
Bacteria	Bacteroidetes	-	Cytophagia	Cytophagales	Cyclobacteriaceae	Algoriphagus	-	Algoriphagus_trabzonensis_strain_MS7_(NR_136498.1)	1	1	0	0	0	0.0107553	0.00414233	0.0177259	0.0069197	0.0124686	0	0.0154309	0.00707877	0.0107512
Bacteria	Bacteroidetes	-	Cytophagia	Cytophagales	Cytophagaceae	-	-	Adhaeribacter_aerophilus_(T)_6424S-25_(GQ421850)	0.54	0.94	0	0	0	0	0	0	0.00172992	0	0	0	0.00353938	0
Bacteria	Bacteroidetes	-	Cytophagia	Cytophagales	Cytophagaceae	-	-	Adhaeribacter_terreus_(T)_DNG6_(EU682684)	0.7	0.91	0.00783556	0.0130731	0.00236022	0.00768238	0.012427	0.00644579	0.00518977	0.00623428	0.0065065	0.00925854	0.00707877	0.00153589
Bacteria	Bacteroidetes	-	Cytophagia	Cytophagales	Cytophagaceae	-	-	Arcicella_rosea_(T)_type_strain:_TW5_(AM948969)	0.71	0.92	0	0	0	0.0122918	0.0103558	0.0112801	0.0121095	0.0124686	0.0243994	0.0246895	0.0176969	0.0153589
Bacteria	Bacteroidetes	-	Cytophagia	Cytophagales	Cytophagaceae	Adhaeribacter	-	Adhaeribacter_terreus_(T)_DNG6_(EU682684)	0.87	0.95	0.00522371	0.00747035	0.0118011	0.29193	0.24854	0.251386	0.204131	0.243137	0.335085	0.256153	0.283151	0.236526
Bacteria	Bacteroidetes	-	Cytophagia	Cytophagales	Cytophagaceae	Arcicella	-	Arcicella_aurantiaca_(T)_TNR-18_(FJ593908)	1	1	0	0	0	0	0.00207116	0.00161145	0	0	0	0	0	0
Bacteria	Bacteroidetes	-	Cytophagia	Cytophagales	Cytophagaceae	Cytophaga	-	Adhaeribacter_terreus_(T)_DNG6_(EU682684)	0.52	0.92	0	0.00186759	0	0.00460943	0.00207116	0.00161145	0.00172992	0.00623428	0.00975975	0.00462927	0.0141575	0.00614354
Bacteria	Bacteroidetes	-	Cytophagia	Cytophagales	Cytophagaceae	Cytophaga	-	Cytophaga_aurantiaca_(T)_NCIMB_8628_(D12658)	0.77	0.93	0.018283	0.0410869	0.10621	0.00460943	0.00414233	0.00644579	0.00864962	0.00831238	0.0065065	0.00771545	0.0106182	0.00921532
Bacteria	Bacteroidetes	-	Cytophagia	Cytophagales	Cytophagaceae	Cytophaga	-	Cytophaga_hutchinsonii_ATCC_33406_(CP000383)	1	0.97	0.164547	0.190494	0.0778871	0.0107553	0.012427	0.0128916	0.0190292	0.0145467	0.0113864	0.016974	0.0141575	0.0215024
Bacteria	Bacteroidetes	-	Cytophagia	Cytophagales	Cytophagaceae	Cytophaga	-	Fulvivirga_kasyanovii_(T)_KMM_6220_(DQ836305)	0.77	0.91	0	0	0.00708065	0.00153648	0.00207116	0	0	0	0.00325325	0.00154309	0	0
Bacteria	Bacteroidetes	-	Cytophagia	Cytophagales	Cytophagaceae	Dyadobacter	-	Dyadobacter_arcticus_(T)_R-S7-29_(JN562715)	1	0.99	0	0	0	0.00307295	0.00828466	0.00161145	0.00518977	0.00623428	0.00162663	0.00308618	0.00530908	0.00153589
Bacteria	Bacteroidetes	-	Cytophagia	Cytophagales	Cytophagaceae	Dyadobacter	-	Dyadobacter_sp._Z12_(KJ473428)	1	0.99	0.00261185	0	0.00236022	0.00460943	0.0062135	0.00322289	0.0155693	0.00207809	0.00325325	0.0138878	0.00353938	0.00767943
Bacteria	Bacteroidetes	-	Cytophagia	Cytophagales	Cytophagaceae	Emticicia	-	Emticicia_aquatica_strain_HMF2925_(NR_145846.1)	1	0.97	0	0	0	0.00153648	0.00207116	0.00483434	0.00345985	0.00831238	0.00325325	0.0123447	0	0.00153589
Bacteria	Bacteroidetes	-	Cytophagia	Cytophagales	Cytophagaceae	Emticicia	-	Emticicia_ginsengisoli_(T)_Gsoil_085_(AB245370)	1	1	0	0	0	0	0.00207116	0.00322289	0.00172992	0.00207809	0	0.00462927	0.00353938	0
Bacteria	Bacteroidetes	-	Cytophagia	Cytophagales	Cytophagaceae	Lacihabitans	-	Leadbetterella_sp._HME6675_(HM590831)	0.99	0.97	0	0	0	0.0215107	0.0186405	0.0338404	0.0121095	0.0187029	0.026026	0.0493789	0.00707877	0.0153589
Bacteria	Bacteroidetes	-	Cytophagia	Cytophagales	Cytophagaceae	Runella	-	Runella_slithyformis_strain_ATCC_29530_(M62786)	1	0.98	0	0	0	0	0	0.00161145	0.00172992	0.00207809	0	0.00308618	0	0
Bacteria	Bacteroidetes	-	Cytophagia	Cytophagales	Cytophagaceae	Sporocytophaga	-	Sporocytophaga_myxococcoides_(T)_DSM_11118T_(AJ310654)	0.77	0.95	0.00261185	0	0	0.00460943	0.00207116	0.00805724	0.0121095	0.00415619	0.0113864	0.0154309	0.0123878	0
Bacteria	Bacteroidetes	-	Cytophagia	Cytophagales	Flammeovirgaceae	-	-	Roseivirga_spongicola_(T)_UST030701-084_(DQ080996)	0.6	0.93	0.00261185	0	0	0.00153648	0	0	0	0	0	0	0	0
Bacteria	Bacteroidetes	-	Cytophagia	Cytophagales	Flammeovirgaceae	Fulvivirga	-	Adhaeribacter_aerophilus_(T)_6424S-25_(GQ421850)	0.51	0.93	0	0	0	0.00768238	0.00207116	0	0	0	0.00162663	0.00308618	0.00176969	0.00307177
[truncated: 3,486 more rows]
